# Supplementary material for: Multi-region proteome analysis quantifies spatial heterogeneity of prostate tissue biomarkers
Source: Life Sci Alliance. 2018 May 29;1(2):e201800042. doi: 10.26508/lsa.201800042 (PMC6078179; doi:10.26508/lsa.201800042)
Supplement: Supplementary file 1 [file LSA-2018-00042_TableS1.xlsx]

## Sheet: Sheet1
Sample ID	Patient ID	Tissue histomorphological type	Technical replicate	punch	SWATH file id	SWATH file name	Sample name
1	P1	benign prostatic hyperplasia	a	P1N1	PCV1	GUOT_L131015_001_SW	P1N1a
2	P1	benign prostatic hyperplasia	a	P1N2	PCV2	GUOT_L131015_002_SW	P1N2a
3	P1	benign prostatic hyperplasia	a	P1N3	PCV3	GUOT_L131014_001B_SW	P1N3a
4	P1	acinar adenocarcinoma	a	P1A1	PCV4	GUOT_L131015_003_SW	P1A1a
5	P1	acinar adenocarcinoma	a	P1A2	PCV5	GUOT_L131014_002B_SW	P1A2a
6	P1	acinar adenocarcinoma	a	P1A3	PCV6	GUOT_L131014_003B_SW	P1A3a
7	P2	benign prostatic hyperplasia	a	P2N1	PCV7	GUOT_L131015_004_SW	P2N1a
8	P2	benign prostatic hyperplasia	a	P2N2	PCV8	GUOT_L131016_001_SW	P2N2a
9	P2	benign prostatic hyperplasia	a	P2N3	PCV9	GUOT_L131016_002_SW	P2N3a
10	P2	acinar adenocarcinoma	a	P2A1	PCV10	GUOT_L131015_005_SW	P2A1a
11	P2	acinar adenocarcinoma	a	P2A2	PCV11	GUOT_L131015_006_SW	P2A2a
12	P2	acinar adenocarcinoma	a	P2A3	PCV12	GUOT_L131016_003_SW	P2A3a
13	P3	benign prostatic hyperplasia	a	P3N1	PCV13	GUOT_L131016_004_SW	P3N1a
14	P3	benign prostatic hyperplasia	a	P3N2	PCV14	GUOT_L131014_004_SW	P3N2a
15	P3	benign prostatic hyperplasia	a	P3N3	PCV15	GUOT_L131014_005_SW	P3N3a
16	P3	benign prostatic hyperplasia	a	P3N4	PCV16	GUOT_L131017_001_SW	P3N4a
17	P3	benign prostatic hyperplasia	a	P3N5	PCV17	GUOT_L131017_002_SW	P3N5a
18	P3	benign prostatic hyperplasia	a	P3N6	PCV18	GUOT_L131017_003_SW	P3N6a
19	P3	ductal adenocarcinoma	a	P3D1	PCV19	GUOT_L131017_004_SW	P3D1a
20	P3	ductal adenocarcinoma	a	P3D2	PCV20	GUOT_L131017_005_SW	P3D2a
21	P3	ductal adenocarcinoma	a	P3D3	PCV21	GUOT_L131017_006_SW	P3D3a
22	P3	ductal adenocarcinoma	a	P3D4	PCV22	GUOT_L131018_001_SW	P3D4a
23	P3	ductal adenocarcinoma	a	P3D5	PCV23	GUOT_L131018_002_SW	P3D5a
24	P3	ductal adenocarcinoma	a	P3D6	PCV24	GUOT_L131018_003_SW	P3D6a
25	P3	acinar adenocarcinoma	a	P3A1	PCV25	GUOT_L131016_005_SW	P3A1a
26	P3	acinar adenocarcinoma	a	P3A2	PCV26	GUOT_L131016_006_SW	P3A2a
27	P3	acinar adenocarcinoma	a	P3A3	PCV27	GUOT_L131014_006_SW	P3A3a
28	P3	acinar adenocarcinoma	a	P3A4	PCV28	GUOT_L131018_004_SW	P3A4a
29	P3	acinar adenocarcinoma	a	P3A5	PCV29	GUOT_L131018_005_SW	P3A5a
30	P3	acinar adenocarcinoma	a	P3A6	PCV30	GUOT_L131018_006_SW	P3A6a
31	P1	benign prostatic hyperplasia	b	P1N1	PCV31	GUOT_L131019_001B_SW	P1N1b
32	P1	benign prostatic hyperplasia	b	P1N2	PCV32	GUOT_L131019_002_SW	P1N2b
33	P1	benign prostatic hyperplasia	b	P1N3	PCV33	GUOT_L131021_001_SW	P1N3b
34	P1	acinar adenocarcinoma	b	P1A1	PCV34	GUOT_L131019_003_SW	P1A1b
35	P1	acinar adenocarcinoma	b	P1A2	PCV35	GUOT_L131021_002_SW	P1A2b
36	P1	acinar adenocarcinoma	b	P1A3	PCV36	GUOT_L131021_003_SW	P1A3b
37	P2	benign prostatic hyperplasia	b	P2N1	PCV37	GUOT_L131019_004_SW	P2N1b
38	P2	benign prostatic hyperplasia	b	P2N2	PCV38	GUOT_L131020_001B_SW	P2N2b
39	P2	benign prostatic hyperplasia	b	P2N3	PCV39	GUOT_L131020_002B_SW	P2N3b
40	P2	acinar adenocarcinoma	b	P2A1	PCV40	GUOT_L131019_005_SW	P2A1b
41	P2	acinar adenocarcinoma	b	P2A2	PCV41	GUOT_L131019_006C_SW	P2A2b
42	P2	acinar adenocarcinoma	b	P2A3	PCV42	GUOT_L131020_003_SW	P2A3b
43	P3	benign prostatic hyperplasia	b	P3N1	PCV43	GUOT_L131020_004_SW	P3N1b
44	P3	benign prostatic hyperplasia	b	P3N2	PCV44	GUOT_L131021_004_SW	P3N2b
45	P3	benign prostatic hyperplasia	b	P3N3	PCV45	GUOT_L131021_005_SW	P3N3b
46	P3	benign prostatic hyperplasia	b	P3N4	PCV46	GUOT_L131022_001_SW	P3N4b
47	P3	benign prostatic hyperplasia	b	P3N5	PCV47	GUOT_L131022_002_SW	P3N5b
48	P3	benign prostatic hyperplasia	b	P3N6	PCV48	GUOT_L131022_003_SW	P3N6b
49	P3	ductal adenocarcinoma	b	P3D1	PCV49	GUOT_L131022_004_SW	P3D1b
50	P3	ductal adenocarcinoma	b	P3D2	PCV50	GUOT_L131022_005_SW	P3D2b
51	P3	ductal adenocarcinoma	b	P3D3	PCV51	GUOT_L131022_006_SW	P3D3b
52	P3	ductal adenocarcinoma	b	P3D4	PCV52	GUOT_L131023_001_SW	P3D4b
53	P3	ductal adenocarcinoma	b	P3D5	PCV53	GUOT_L131023_002_SW	P3D5b
54	P3	ductal adenocarcinoma	b	P3D6	PCV54	GUOT_L131023_003_SW	P3D6b
55	P3	acinar adenocarcinoma	b	P3A1	PCV55	GUOT_L131020_005_SW	P3A1b
56	P3	acinar adenocarcinoma	b	P3A2	PCV56	GUOT_L131020_006_SW	P3A2b
57	P3	acinar adenocarcinoma	b	P3A3	PCV57	GUOT_L131021_006_SW	P3A3b
58	P3	acinar adenocarcinoma	b	P3A4	PCV58	GUOT_L131023_004_SW	P3A4b
59	P3	acinar adenocarcinoma	b	P3A5	PCV59	GUOT_L131023_005_SW	P3A5b
60	P3	acinar adenocarcinoma	b	P3A6	PCV60	GUOT_L131023_006_SW	P3A6b
