# Supplementary material for: Multi-region proteome analysis quantifies spatial heterogeneity of prostate tissue biomarkers
Source: Life Sci Alliance. 2018 May 29;1(2):e201800042. doi: 10.26508/lsa.201800042 (PMC6078179; doi:10.26508/lsa.201800042)
Supplement: Supplementary file 3 [file LSA-2018-00042_TableS3.xlsx]

## Sheet: peptides
UniProt_ID	Protein names	Gene symbol	Gene names	Protein length	transition_group_id	PCV1	PCV2	PCV3	PCV4	PCV5	PCV6	PCV7	PCV8	PCV9	PCV10	PCV11	PCV12	PCV13	PCV14	PCV15	PCV16	PCV17	PCV18	PCV19	PCV20	PCV21	PCV22	PCV23	PCV24	PCV25	PCV26	PCV27	PCV28	PCV29	PCV30	PCV31	PCV32	PCV33	PCV34	PCV35	PCV36	PCV37	PCV38	PCV39	PCV40	PCV41	PCV42	PCV43	PCV44
O43837	Isocitrate dehydrogenase [NAD] subunit beta, mitochondrial (Isocitric dehydrogenase subunit beta) (NAD(+)-specific ICDH subunit beta)	IDH3B	IDH3B	385	1000_HNNLDLVIIR	107604	130971	81794.9	118042	89609.6	133637	35245.3	61263.7	45238.8	64804.7	126088	215584	145814	134642	107821	102962	248609	121046	141143	110291	160114	128886	109037	125576	105881	123698	152889	100295	70237.6	99988.7	102761	77966.5	144177	89955.1	139334	139436	130898	92351.3	64260.7	87797.9	34148.2	92423.2	210666	59920.7
P18124	60S ribosomal protein L7 (Large ribosomal subunit protein uL30)	RPL7	RPL7	248	10001_YGIIC(UniMod:4)MEDLIHEIYTVGK	30102.8	12550.2	55920.7	18257.4	12071.2	44089.4	24275.3	36343.2	16956.8	15545.3	54983.2	20328.4	17261.4	20780.5	42615.1	24324.2	15654.1	25155.7	58455.2	31379	73277.1	42466.6	24633.1	38972.6	27592.5	30538.4	44239.7	40168.2	40521	19806.9	6665.1	12359.7	29424.6	20381.2	8882.87	18985.6	17256.8	5927.78	13365.7	10746.1	5073.77	18042.2	26559.8	24013.5
P13667	Protein disulfide-isomerase A4 (EC 5.3.4.1) (Endoplasmic reticulum resident protein 70) (ER protein 70) (ERp70) (Endoplasmic reticulum resident protein 72) (ER protein 72) (ERp-72) (ERp72)	PDIA4	PDIA4 ERP70 ERP72	645	10002_YGIVDYMIEQSGPPSK	81614.4	93955.4	231241	203893	191830	249124	142058	170865	90049.2	173836	193275	148179	126200	200818	116595	68276.3	81851.9	103770	190667	219583	207892	157877	121344	173797	162560	61146.1	190013	117788	156757	123150	102501	118475	152563	169914	231554	184109	126712	133667	92294.5	101974	61087	105505	131365	146760
Q14247	Src substrate cortactin (Amplaxin) (Oncogene EMS1)	CTTN	CTTN EMS1	550	10003_YGLFPANYVELR	40586.2	97505.6	105829	44541.4	103608	163402	107470	49769.9	41164.1	101282	76682.7	52549.3	135962	106590	98024.1	59414.2	32810.5	64874.1	145534	83077.2	140084	150277	122706	143920	82098.5	128434	139951	110789	89601	87314.3	74171.6	51053.2	76460.7	104307	109714	136462	60677.6	80426.1	52917	65226.7	33433.8	45829	76458.9	132691
O60716	Catenin delta-1 (Cadherin-associated Src substrate) (CAS) (p120 catenin) (p120(ctn)) (p120(cas))	CTNND1	CTNND1 KIAA0384	968	100037_GIPVLVGLLDHPKK	78211	63386.3	29383.4	87168	81798.8	95045.4	67291.3	37980.3	51080.7	49944.3	90870.1	60158.4	40074.3	74574.8	68060.1	60102.1	42743	64874.7	75951.5	68513.7	129652	67475.8	84039.2	92642.7	75596.5	80460.4	77796.7	54968.2	76042.2	45203.4	40737.8	68103.7	75324.7	106888	96252.8	88933	42368.2	101907	57715.1	74076.3	37317.8	47267.6	63231	93568.7
Q13595	Transformer-2 protein homolog alpha (TRA-2 alpha) (TRA2-alpha) (Transformer-2 protein homolog A)	TRA2A	TRA2A	282	10005_YGPLSGVNVVYDQR	59937	132283	69415.3	99450.9	96213.8	125414	85558.4	96940.3	157687	81138.4	120736	68833.9	67166.8	104749	91387.7	85364.7	64416.4	58343.8	67233.9	64235.2	83331.3	81888.1	76764.4	68833.4	63913.1	79919.4	107563	82592	66602.3	52770.8	54082	46964.3	75400.8	70464.2	89746.2	122372	61132.3	61238.6	70412.3	65059.4	66893	62352.6	70141.2	105875
P30101	Protein disulfide-isomerase A3 (EC 5.3.4.1) (58 kDa glucose-regulated protein) (58 kDa microsomal protein) (p58) (Disulfide isomerase ER-60) (Endoplasmic reticulum resident protein 57) (ER protein 57) (ERp57) (Endoplasmic reticulum resident protein 60) (ER protein 60) (ERp60)	PDIA3	PDIA3 ERP57 ERP60 GRP58	505	10006_YGVSGYPTLK	584955	383223	774652	1.61686e+06	1.69067e+06	1.97959e+06	532502	582650	393194	898725	855584	788546	270604	1.21501e+06	562742	635544	632452	295636	936080	657391	1.00308e+06	1.08203e+06	778051	1.0502e+06	912244	1.1339e+06	1.11366e+06	804726	950476	1.09615e+06	586938	398031	862623	1.815e+06	1.41502e+06	1.21901e+06	539783	422719	388688	785866	515603	821497	215618	1.04495e+06
P05023	Sodium/potassium-transporting ATPase subunit alpha-1 (Na(+)/K(+) ATPase alpha-1 subunit) (EC 3.6.3.9) (Sodium pump subunit alpha-1)	ATP1A1	ATP1A1	1023	10007_YHTEIVFAR	168657	204264	295016	371002	261131	393545	218370	216692	310992	359987	394803	247587	327538	435739	237878	283499	326502	86698.5	474562	268542	509252	422739	302288	387644	148223	381315	313197	144078	304063	306478	226158	145136	343662	355672	390774	325300	132829	109087	161034	174684	133259	254054	185570	355819
P11215	Integrin alpha-M (CD11 antigen-like family member B) (CR-3 alpha chain) (Cell surface glycoprotein MAC-1 subunit alpha) (Leukocyte adhesion receptor MO1) (Neutrophil adherence receptor) (CD antigen CD11b)	ITGAM	ITGAM CD11B CR3A	1152	100070_GLC(UniMod:4)FLFGSNLR	128415	127217	247787	152346	115464	192845	231063	276362	187191	196173	214544	214819	193035	198932	221960	121237	147435	193285	168111	150444	195783	77061.4	112857	149837	196500	155633	338695	131471	206831	135750	147653	227279	213213	144640	97905.9	118315	99334.7	210524	168941	132373	83282	136640	235844	129021
Q9UBP0	Spastin (EC 3.6.4.3) (Spastic paraplegia 4 protein)	SPAST	SPAST ADPSP FSP2 KIAA1083 SPG4	616	100092_GLLLFGPPGNGK	271313	287690	262256	230798	187425	270446	226353	307583	228285	209468	234210	211371	253762	428405	316943	316903	268510	207435	234821	259341	234963	209912	171205	224414	217900	247458	273883	192628	231168	149761	249791	260233	218602	204946	229909	204907	186369	212933	159264	195841	102460	156330	178652	348527
P54577	Tyrosine--tRNA ligase, cytoplasmic (EC 6.1.1.1) (Tyrosyl-tRNA synthetase) (TyrRS) [Cleaved into: Tyrosine--tRNA ligase, cytoplasmic, N-terminally processed]	YARS	YARS	528	1001_HPDADSLYVEK	152413	124460	169659	343326	296001	386145	141184	291351	186299	418657	252908	92232.3	125681	168175	175944	191732	195271	126655	229977	146658	276161	228991	203790	237760	199670	259784	283188	205186	248731	182836	194411	130113	215958	286487	256279	281458	165274	243265	172774	203999	138084	161701	157970	270952
O14972	Down syndrome critical region protein 3 (Down syndrome critical region protein A)	DSCR3	DSCR3 DCRA DSCRA	297	100116_GLSVPIYMVFPR	280257	941067	1.12353e+06	303201	288496	129698	957340	989267	674576	411119	583271	453030	1.19962e+06	306072	757538	180124	219248	505753	188560	948546	84265.5	89782.9	64648.2	350836	121277	331844	772778	431870	85943.6	81550	89785.2	767520	923764	77602.3	248882	170630	665938	629393	550937	333083	178155	308230	1.12994e+06	152318
Q03519	Antigen peptide transporter 2 (APT2) (ATP-binding cassette sub-family B member 3) (Peptide supply factor 2) (Peptide transporter PSF2) (PSF-2) (Peptide transporter TAP2) (Peptide transporter involved in antigen processing 2) (Really interesting new gene 11 protein)	TAP2	TAP2 ABCB3 PSF2 RING11 Y1	686	100120_GLTFTLRPGEVTALVGPNGSGK	45875.2	67891.9	83529.3	41752.4	55921.4	83438.5	86303.4	86020	42790.6	76196.7	84439	58550.2	80692.2	53357.8	79685.2	52832.6	2476.1	58822.3	69632.7	106139	59696.2	51184.6	46015.8	61716.8	66416.3	54833.8	86969.9	61332.8	53288.6	37508.7	58675.2	79236.8	121404	58973.1	47560.2	54369.1	39345.2	65470.2	55560.6	59277.8	31321.3	58223.1	90348.4	50343.1
Q08209	Serine/threonine-protein phosphatase 2B catalytic subunit alpha isoform (EC 3.1.3.16) (CAM-PRP catalytic subunit) (Calmodulin-dependent calcineurin A subunit alpha isoform)	PPP3CA	PPP3CA CALNA CNA	521	100122_GLTPTGMLPSGVLSGGK	142973	206068	177373	172775	123783	323081	98940.6	173369	110493	105074	141444	203511	114956	352782	131117	120686	161451	142323	168200	148733	252112	187053	137207	200762	192857	189496	243385	130995	203246	131833	101053	74987.7	98763.8	179777	128706	205479	135261	150371	157623	94130.9	55599.4	107988	153277	153953
P31930	Cytochrome b-c1 complex subunit 1, mitochondrial (Complex III subunit 1) (Core protein I) (Ubiquinol-cytochrome-c reductase complex core protein 1)	UQCRC1	UQCRC1	480	10013_YIYDQC(UniMod:4)PAVAGYGPIEQLPDYNR	48055.8	53336.5	49134.7	81637.9	49700.3	72257	48267.2	70471.4	33395.5	64681.2	82892.8	63789.5	49378.2	75301.2	55861.6	53330.3	43934.3	42282.5	79289.4	58210.8	74261.2	45665.7	55847.1	62837.4	40612.2	52577	62889.1	36097.2	36323.2	37289.9	36449.2	39086.4	37468.7	50101.8	46538.2	75451.4	21085.6	46434.2	44978.7	47575.6	32395.3	40031.7	49809.6	66810.8
P14550	Alcohol dehydrogenase [NADP(+)] (EC 1.1.1.2) (Aldehyde reductase) (Aldo-keto reductase family 1 member A1)	AKR1A1	AKR1A1 ALDR1 ALR	325	100136_GLVQALGLSNFNSR	122669	77262.1	151780	250468	215842	310433	120277	138348	99588.8	168025	190008	162407	66724.7	217483	118232	127411	137265	75957.6	253770	149922	290603	260620	179142	196791	188976	239071	229779	174059	214966	154276	101715	71917.4	148586	224797	226283	235636	97322.5	91655.3	96323.1	125250	76861.7	110092	78042.5	159834
Q96P11	Probable 28S rRNA (cytosine-C(5))-methyltransferase (EC 2.1.1.-) (NOL1-related protein) (NOL1R) (NOL1/NOP2/Sun domain family member 5) (Williams-Beuren syndrome chromosomal region 20A protein)	NSUN5	NSUN5 NSUN5A WBSCR20 WBSCR20A	429	100137_GLVYSSNFQNVK	334956	324456	358631	528019	285054	401117	511810	405809	324069	225849	306625	370233	243709	568857	505085	425042	421604	306945	445269	498803	370840	335899	433051	421106	315316	356095	471468	289450	278519	419056	315919	274469	359920	526595	340021	322835	481400	389417	421874	175329	173392	362912	266177	531143
P62258	14-3-3 protein epsilon (14-3-3E)	YWHAE	YWHAE	255	10014_YLAEFATGNDR	166383	190452	255343	224574	166894	276007	336926	221523	352448	289401	254146	196873	148316	265872	236197	181622	164296	142156	335022	247773	299768	254384	298509	395518	208690	247185	349535	219924	259388	270892	200177	165158	268542	191320	191455	244555	157273	236674	206412	156613	187512	197847	130203	188201
Q49A26	Putative oxidoreductase GLYR1 (EC 1.-.-.-) (3-hydroxyisobutyrate dehydrogenase-like protein) (Cytokine-like nuclear factor N-PAC) (Glyoxylate reductase 1 homolog) (Nuclear protein NP60) (Nuclear protein of 60 kDa)	GLYR1	GLYR1 HIBDL NP60	553	100145_GMMAGPMAAFK	677538	760622	1.10122e+06	574962	538689	604644	855279	902278	758204	716644	710553	612357	813906	877279	794171	303790	454168	501941	464127	753154	833347	806670	545694	697030	704208	691221	920715	745305	674697	514343	704636	767644	884491	673645	898446	357147	642867	703845	680831	527506	309832	499081	783906	329478
Q9NNW5	WD repeat-containing protein 6	WDR6	WDR6	1121	100146_GMNWLAGLR	153147	122311	143077	121693	147483	237704	163941	131773	186178	159687	146014	137936	62606.9	429546	151728	217373	226395	129898	169780	124357	214689	158891	70330.2	157369	127439	180707	184338	119867	166000	134888	147518	84221.5	278865	162424	153270	174010	128009	87001.8	110237	89950.4	62123.9	105512	321447	287057
P26440	Isovaleryl-CoA dehydrogenase, mitochondrial (IVD) (EC 1.3.8.4)	IVD	IVD	423	100147_GMPGFSTSK	113465	92098.2	102082	115070	87572.6	45864.4	83707.5	167173	82371.3	71100.9	73769.4	59463.5	67931.6	121402	108146	104361	117163	56099.4	127134	80901.1	124799	94191.3	85455.6	112149	76823.9	115973	128449	85938.8	100858	100658	113729	68601.2	82644.3	78566.8	107037	90270.4	77587.7	81377.1	98871.7	74911.7	4586.44	72490.5	63589.3	72542.6
Q16531	DNA damage-binding protein 1 (DDB p127 subunit) (DNA damage-binding protein a) (DDBa) (Damage-specific DNA-binding protein 1) (HBV X-associated protein 1) (XAP-1) (UV-damaged DNA-binding factor) (UV-damaged DNA-binding protein 1) (UV-DDB 1) (XPE-binding factor) (XPE-BF) (Xeroderma pigmentosum group E-complementing protein) (XPCe)	DDB1	DDB1 XAP1	1140	10015_YLAIAPPIIK	91364.4	43186.2	88361.9	136599	116578	149077	81796.6	96431.7	54273.6	81703.2	90440.5	77412.4	46889.1	180321	123573	89346.9	98915	65507.8	136598	79184	174243	135763	92530.4	108623	95288.3	119455	125834	103488	114264	65123.7	82919.6	43404.7	73169.6	108742	135912	128817	47427.3	68197.9	59200.4	47749.2	31569.4	45056	30262.2	139862
Q16698	2,4-dienoyl-CoA reductase, mitochondrial (EC 1.3.1.34) (2,4-dienoyl-CoA reductase [NADPH]) (4-enoyl-CoA reductase [NADPH]) (Short chain dehydrogenase/reductase family 18C member 1)	DECR1	DECR1 DECR SDR18C1	335	100150_GMTTLLSSLGAQC(UniMod:4)VIASR	27705.9	17520.6	45683.4	66588.5	42347.8	71941.3	49621.4	26896	37945.7	36401.5	30658.9	29167	22036.5	51748.5	59140.7	28522.3	40887.6	18562	75818.4	41538.7	57830	80461	48779	62921.8	41095.1	43507.6	50129.4	40347.2	50579.6	15226.9	22404	22710	37660.2	45090.8	38082.9	55725.1	13898.4	21945.1	26612.2	30219.6	14425.9	17002.7	19943	37536.7
Q16698	2,4-dienoyl-CoA reductase, mitochondrial (EC 1.3.1.34) (2,4-dienoyl-CoA reductase [NADPH]) (4-enoyl-CoA reductase [NADPH]) (Short chain dehydrogenase/reductase family 18C member 1)	DECR1	DECR1 DECR SDR18C1	335	100152_GMTTLLSSLGAQC(UniMod:4)VIASR	165586	147043	115989	242796	165376	278557	274759	260663	144607	199500	224424	263223	137414	125719	263632	210907	172884	175013	286334	144618	329386	287735	207283	240202	190204	209736	238177	176774	222562	253923	141156	122860	220529	326997	187999	284105	264983	136890	210526	155481	79097.2	202766	127957	266710
Q16698	2,4-dienoyl-CoA reductase, mitochondrial (EC 1.3.1.34) (2,4-dienoyl-CoA reductase [NADPH]) (4-enoyl-CoA reductase [NADPH]) (Short chain dehydrogenase/reductase family 18C member 1)	DECR1	DECR1 DECR SDR18C1	335	100153_GM(UniMod:35)TTLLSSLGAQC(UniMod:4)VIASR	338008	324449	361420	574850	302288	454176	547697	509310	378487	302890	462550	498664	270774	630594	513823	475774	461339	344115	570945	543634	501144	402190	507493	474612	388426	407738	482658	334932	367441	411462	278004	285948	378068	545505	387603	375809	468024	388053	379856	250627	170450	396092	283869	466320
P52272	Heterogeneous nuclear ribonucleoprotein M (hnRNP M)	HNRNPM	HNRNPM HNRPM NAGR1	730	100159_GNFGGSFAGSFGGAGGHAPGVAR	331166	578890	571647	493271	485770	549846	519715	557990	505377	564828	580921	531469	577308	479745	658126	301939	413070	512266	402386	627640	426772	399692	317921	459560	493557	445585	644141	440009	477807	350094	309806	557582	709068	508902	503415	468662	400060	526831	562204	445973	294797	448071	574855	278141
Q02818	Nucleobindin-1 (CALNUC)	NUCB1	NUCB1 NUC	461	10017_YLQEVIDVLETDGHFR	75278.1	22959.6	80844.9	104406	87242.9	220573	89203.9	178000	68050.6	156861	161463	122257	49101.7	83556.3	84654	71544.1	72651.8	60848.7	80154.5	112764	169438	132281	122864	203225	107572	83427.2	215006	126870	162840	150968	39735.5	53132.1	132711	99969	84817.4	160208	70825	27434.2	54066.9	123575	24004.3	75405.5	64796.1	42594.6
P24158	Myeloblastin (EC 3.4.21.76) (AGP7) (C-ANCA antigen) (Leukocyte proteinase 3) (PR-3) (PR3) (Neutrophil proteinase 4) (NP-4) (P29) (Wegener autoantigen)	PRTN3	PRTN3 MBN	256	100173_GNPGSHFC(UniMod:4)GGTLIHPSFVLTAAHC(UniMod:4)LR	306461	229031	347257	341707	280051	382932	315682	318963	254669	304612	308562	288892	245285	393185	325613	265154	262879	235601	320404	273192	344989	310653	262746	349299	289853	327472	390444	263165	297993	251897	262457	275424	297002	302584	335492	329222	228065	274164	267377	223911	120858	217980	253906	299603
P24158	Myeloblastin (EC 3.4.21.76) (AGP7) (C-ANCA antigen) (Leukocyte proteinase 3) (PR-3) (PR3) (Neutrophil proteinase 4) (NP-4) (P29) (Wegener autoantigen)	PRTN3	PRTN3 MBN	256	100174_GNPGSHFC(UniMod:4)GGTLIHPSFVLTAAHC(UniMod:4)LR	309535	149545	293868	282367	204793	204825	492793	413662	319398	382863	268907	253701	309149	313031	360479	246705	282803	263830	347287	444663	554733	163678	219148	301883	342034	233894	243611	184424	417666	492955	243306	125721	154541	416929	199994	347519	245360	282059	276007	192629	181317	207221	72972	463781
O75494	Serine/arginine-rich splicing factor 10 (40 kDa SR-repressor protein) (SRrp40) (FUS-interacting serine-arginine-rich protein 1) (Splicing factor SRp38) (Splicing factor, arginine/serine-rich 13A) (TLS-associated protein with Ser-Arg repeats) (TASR) (TLS-associated protein with SR repeats) (TLS-associated serine-arginine protein) (TLS-associated SR protein)	SRSF10	SRSF10 FUSIP1 FUSIP2 SFRS13A TASR	262	10018_YLRPPNTSLFVR	416518	626802	332443	641517	630209	303344	574686	256952	254697	745678	881864	750140	495644	592350	302746	494012	474859	329900	456594	335370	361852	591516	490891	535332	328565	671939	681402	575207	541597	418184	462818	467744	614435	667401	822931	658936	514291	315084	523093	304110	326309	657470	569301	614049
P21589	5'-nucleotidase (5'-NT) (EC 3.1.3.5) (Ecto-5'-nucleotidase) (CD antigen CD73)	NT5E	NT5E NT5 NTE	574	100199_GPLASQISGLYLPYK	493250	671439	809329	931710	499453	510445	748546	1.2191e+06	638552	497772	536957	780475	1.23675e+06	706737	1.06962e+06	600715	705171	979275	313985	407818	325468	250839	198818	216643	434797	469226	427389	339788	348888	275959	357787	547267	906986	953125	553417	355252	579916	600143	561740	496651	178569	438149	1.10803e+06	549901
O75592	E3 ubiquitin-protein ligase MYCBP2 (EC 2.3.2.27) (Myc-binding protein 2) (Pam/highwire/rpm-1 protein) (Protein associated with Myc) (RING-type E3 ubiquitin transferase MYCBP2)	MYCBP2	MYCBP2 KIAA0916 PAM	4640	100204_GPLVFAGPIFMNHR	289091	138811	170434	160503	133464	238389	162272	185970	164591	140337	149971	118325	130291	215405	156984	162100	136280	197931	195965	173196	135467	158972	120908	101959	110709	146862	132593	150018	156105	97721	269564	140497	139739	207533	101751	123338	163822	111204	133493	81988.3	78232.6	107038	169040	231121
P33121	Long-chain-fatty-acid--CoA ligase 1 (EC 6.2.1.3) (Acyl-CoA synthetase 1) (ACS1) (Long-chain acyl-CoA synthetase 1) (LACS 1) (Long-chain acyl-CoA synthetase 2) (LACS 2) (Long-chain fatty acid-CoA ligase 2) (Palmitoyl-CoA ligase 1) (Palmitoyl-CoA ligase 2)	ACSL1	ACSL1 FACL1 FACL2 LACS LACS1 LACS2	698	100207_GPNVFQGYLK	338691	184605	172767	125027	114410	182778	296783	360744	295014	272689	310757	267866	190791	341917	344707	283858	362359	340359	134239	205013	152340	119562	101265	140219	171282	148839	227310	139341	136137	97189.5	306202	208250	154016	121520	155183	159507	181759	211526	286993	182544	131216	176119	164626	245838
Q00839	Heterogeneous nuclear ribonucleoprotein U (hnRNP U) (GRIP120) (Nuclear p120 ribonucleoprotein) (Scaffold-attachment factor A) (SAF-A) (p120) (pp120)	HNRNPU	HNRNPU C1orf199 HNRPU SAFA U21.1	825	10021_YNILGTNTIMDK	276389	154813	252979	325908	323538	358816	260713	259838	234843	327093	307715	274484	349000	427918	348505	273073	297107	183907	443540	310101	498532	450335	318157	344583	299080	375660	423895	276507	333515	264851	277983	191391	233873	289242	367852	344067	183524	227174	196537	218057	123475	189322	199701	409684
P18615	Negative elongation factor E (NELF-E) (RNA-binding protein RD)	NELFE	NELFE RD RDBP	380	100218_GPVPTFQPFQR	124715	72657	110272	142469	56704.5	132086	145802	186924	132817	145562	161136	98785.1	279705	354455	298175	143264	221066	255729	151126	280625	188811	127826	125523	193719	213754	186324	260205	174106	198559	147393	149764	115536	123538	130516	154054	94410.6	75559.8	115096	130703	104996	37102.4	84120	316395	195561
Q00839	Heterogeneous nuclear ribonucleoprotein U (hnRNP U) (GRIP120) (Nuclear p120 ribonucleoprotein) (Scaffold-attachment factor A) (SAF-A) (p120) (pp120)	HNRNPU	HNRNPU C1orf199 HNRPU SAFA U21.1	825	10022_YNILGTNTIM(UniMod:35)DK	99043.6	124381	92227.5	108319	97750.9	101269	96092.9	131956	93518.2	114590	52646.4	111311	128618	130748	134504	87833.4	95008.3	98642.3	94391.2	114138	90068.8	37568.8	68167.4	86377.6	95573.4	113404	124687	84146.7	95929.6	46063.7	64159.8	99217.1	127433	94685.4	82933.2	85301.8	97602	109015	209746	77480.2	72730.4	56144.5	112936	109284
Q9BV38	WD repeat-containing protein 18	WDR18	WDR18	432	100222_GPVTNAAILLAPVSMLSSDFRPSLPLPHFNK	9307.21	4598.96	20821	6949.79	4464.4	14355.1	7710.91	32757.4	7102.53	8955.56	8925.49	26369.6	8820.01	23488	10625.5	15056.5	9705.24	8196.62	27133.9	34855.2	41690.8	15893.3	12646.6	32594.1	10094	21031.1	21707.9	31304.4	51846.8	16359.8	7849.19	4470.62	21932.4	8778.6	14393.8	16059.3	9007.93	5050.08	11158.1	6773.58	7070.23	10571.3	14483.8	15940.5
Q08426	Peroxisomal bifunctional enzyme (PBE) (PBFE) [Includes: Enoyl-CoA hydratase/3,2-trans-enoyl-CoA isomerase (EC 4.2.1.17) (EC 5.3.3.8); 3-hydroxyacyl-CoA dehydrogenase (EC 1.1.1.35)]	EHHADH	EHHADH ECHD	723	100227_GQGLTGPTLLPGTPAR	61997	78925.3	55903.3	96758.2	75011.1	120140	113848	123336	84521.5	91490.1	84698.2	88749.4	91443.4	141580	123409	101988	92254	78976.9	137090	103391	127731	106222	92213.6	120541	119086	109323	223466	79970.3	94685	85413.5	69166.7	218348	93385.4	63234.1	119914	79788.1	76987.6	102644	127404	143927	38548.4	70176.7	78159.8	121669
P07814	Bifunctional glutamate/proline--tRNA ligase (Bifunctional aminoacyl-tRNA synthetase) (Cell proliferation-inducing gene 32 protein) (Glutamatyl-prolyl-tRNA synthetase) [Includes: Glutamate--tRNA ligase (EC 6.1.1.17) (Glutamyl-tRNA synthetase) (GluRS); Proline--tRNA ligase (EC 6.1.1.15) (Prolyl-tRNA synthetase)]	EPRS	EPRS GLNS PARS QARS QPRS PIG32	1512	10023_YNVYPTYDFAC(UniMod:4)PIVDSIEGVTHALR	3561.59	3194.39	11868.8	8542.76	5768.08	8295.79	5953.08	12905.5	7719.92	3064.51	5519.3	8480.76	5485.35	9326.48	10207.5	12900.5	14074.5	5044.02	21930.4	28308.6	27876.1	13479.1	7811.51	17081.7	7649.18	16790.8	20950.1	27835.5	35917	24058.7	3909.91	4415.23	5059.59	7270.7	4152.41	10873.3	5062.01	2867.26	6767.1	8652.42	1760.53	3869.9	4570.93	7423.65
Q08211	ATP-dependent RNA helicase A (EC 3.6.4.13) (DEAH box protein 9) (DExH-box helicase 9) (Leukophysin) (LKP) (Nuclear DNA helicase II) (NDH II) (RNA helicase A)	DHX9	DHX9 DDX9 LKP NDH2	1270	10024_YQILPLHSQIPR	128514	257425	165240	214928	214781	320448	185887	134038	120100	168827	225059	297162	204658	276781	164917	171037	163450	80875.2	351018	417878	364794	341591	231579	238122	187220	238558	246607	194657	235616	152589	134873	182140	190727	238443	293208	302955	118166	227327	142175	130767	87146.5	656827	164397	222071
Q96AB6	Protein N-terminal asparagine amidohydrolase (EC 3.5.1.-) (Protein NH2-terminal asparagine amidohydrolase) (PNAA) (Protein NH2-terminal asparagine deamidase) (PNAD) (Protein N-terminal Asn amidase) (Protein N-terminal asparagine amidase) (Protein NTN-amidase)	NTAN1	NTAN1	310	100241_GQSVQQVGPQGLLYVQQR	367698	457530	429145	430051	348705	472707	380697	446121	338661	416033	402458	374583	444857	518900	508213	354666	387532	382921	434054	419692	487565	376893	327679	415503	415361	396231	528501	399190	444878	304997	368038	407996	449890	443066	460374	394509	298298	397239	372909	328658	207390	301060	452271	424852
P98194	Calcium-transporting ATPase type 2C member 1 (ATPase 2C1) (EC 3.6.3.8) (ATP-dependent Ca(2+) pump PMR1)	ATP2C1	ATP2C1 KIAA1347 PMR1L HUSSY-28	919	100243_GQTLTLTQQQR	39413	39769.1	57932.7	43314.6	23642.2	45117.5	74421.3	77267.8	84794.7	169432	8413.2	10045.8	70575.2	29468.8	241864	33303.7	15339.9	34949.7	53050.2	45421.3	70004.7	17929.5	32974.6	145224	153355	26826.2	12855	31461.4	23263.1	95318.9	41440.2	165788	133501	46742.1	49452.1	162188	19343.3	116843	135241	31798	72829.7	54425.1	5992.6	102986
Q9Y4P3	Transducin beta-like protein 2 (WS beta-transducin repeats protein) (WS-betaTRP) (Williams-Beuren syndrome chromosomal region 13 protein)	TBL2	TBL2 WBSCR13 UNQ563/PRO1125	447	100247_GQVLSTINTNQMNNTHAAVSPC(UniMod:4)GR	13232.6	19623.1	11695.5	8092.36	12264.3	20423.7	20256.2	19442.3	14287.1	16295.8	13447.8	13278.7	24343.6	20803.6	20053.4	12324.8	19604	9521.39	14968.7	9236.88	17368.5	15249.8	8197.8	15501.3	10856.5	14447.8	17500.5	8728.85	14275.3	11924.4	16390.4	18034.4	16647.9	13929.1	16972.9	11017.1	10513.7	19648.1	9391.38	11640.1	7157.07	13223.9	17290.2	12479.8
P53992	Protein transport protein Sec24C (SEC24-related protein C)	SEC24C	SEC24C KIAA0079	1094	100248_GQVPPLVTTNFLVK	86896.2	54688.2	56585.6	76478.2	79765	146783	65832.7	82983	47427.6	91837.7	108346	75320	49849.6	114203	73803.3	71924.1	60327.8	39995.6	123641	85828.3	139269	77500.6	63400.7	77076	53748.6	72395	101864	60035	103065	77160.4	101091	63478.5	94010.6	98906.9	62045.2	98755.8	65876.9	65876.3	57330	62055.1	35388.2	37318.8	62464.9	80337.8
P43243	Matrin-3	MATR3	MATR3 KIAA0723	847	10025_YQLLQLVEPFGVISNHLILNK	44800.5	12892.7	90199.4	55294.7	9129.67	156470	68878.4	29828.9	22210.7	52427.1	99356.6	75302.5	5803.06	127516	75196.2	61941	57238.9	16638.9	289649	135863	319974	237874	159056	181193	106534	191661	230730	166479	194000	126155	31321.2	27160.4	78897.2	98680.1	54789.3	86187.5	46361.7	17590.2	36384	80020.8	6190.96	10909.1	25225.5	70521.7
Q15149	Plectin (PCN) (PLTN) (Hemidesmosomal protein 1) (HD1) (Plectin-1)	PLEC	PLEC PLEC1	4684	100259_GRLPLLAVC(UniMod:4)DYK	65885	32775.6	45885.4	56823.5	54076.1	65513.8	35178	39824	38602.6	52363.7	56574.5	40498.4	29418.1	81407	56220.3	59100.3	77104.1	38319.4	47603.6	22238.7	54686.8	60147.5	81529.7	46601.9	68367.8	40426.5	63987	57109.5	32605.8	63916.7	44987.6	47875.1	34672.7	45264.2	49661.5	67538.4	27027.3	55280.5	60248.9	32839	66675.7	57939.4	87096.2	58500.5
P00558	Phosphoglycerate kinase 1 (EC 2.7.2.3) (Cell migration-inducing gene 10 protein) (Primer recognition protein 2) (PRP 2)	PGK1	PGK1 PGKA MIG10 OK/SW-cl.110	417	10026_YSLEPVAVELK	396772	403688	529415	503454	391461	709652	414252	382312	305079	489735	506286	392381	317091	533082	496309	386012	434805	289730	626636	535336	676979	535239	499368	591971	515272	572933	677396	495168	550749	408668	400549	398492	529591	453525	530863	680092	356499	406039	389316	355758	230113	320433	320607	545848
P10586	Receptor-type tyrosine-protein phosphatase F (EC 3.1.3.48) (Leukocyte common antigen related) (LAR)	PTPRF	PTPRF LAR	1907	100279_GSGPLSPSIQSR	177757	196407	170956	375979	237220	150522	354419	311586	260859	272361	193180	222859	197855	302006	285200	277160	280499	245303	298431	291357	283229	197817	303637	281883	243873	241902	232035	225514	210991	210798	264829	162968	244158	351574	290954	284832	311560	342050	278241	207121	131161	261418	263056	350453
P04075	Fructose-bisphosphate aldolase A (EC 4.1.2.13) (Lung cancer antigen NY-LU-1) (Muscle-type aldolase)	ALDOA	ALDOA ALDA	364	10028_YTPSGQAGAAASESLFVSNHAY	63362.9	69053.9	70162.8	91148.4	66832.8	104451	45148.5	72159.4	45043.9	68764.5	76605.5	62596.6	48167.1	85584.7	68824.2	51661.7	66252.8	46746.7	67423.5	56633.1	76714	61281.3	42937.6	53346.3	71397.6	65127.7	90019.2	51253.7	64431.2	45495.8	55942.4	63584.6	75586	76613.7	123343	116132	38994.9	56155.7	58661.4	40743.2	35719	64048.8	55411.8	78741.2
Q96EY1	DnaJ homolog subfamily A member 3, mitochondrial (DnaJ protein Tid-1) (hTid-1) (Hepatocellular carcinoma-associated antigen 57) (Tumorous imaginal discs protein Tid56 homolog)	DNAJA3	DNAJA3 HCA57 TID1	480	100281_GSIIISPC(UniMod:4)VVC(UniMod:4)R	123679	227863	109642	157472	123188	196832	110843	102782	67267.1	124681	166742	90856.4	120282	171952	126191	108160	139437	137337	152467	101723	150640	155658	126562	155862	88129.6	135579	155616	113648	130786	104701	104869	132581	115477	120102	128408	139185	64420.3	258715	95535.1	93175.4	67235.1	67677.3	147377	136955
Q75N03	E3 ubiquitin-protein ligase Hakai (EC 2.3.2.27) (Casitas B-lineage lymphoma-transforming sequence-like protein 1) (RING finger protein 188) (RING-type E3 ubiquitin transferase Hakai) (c-Cbl-like protein 1)	CBLL1	CBLL1 HAKAI RNF188	491	100287_GSLFMC(UniMod:4)SIVQGC(UniMod:4)K	339763	472811	400313	313504	369763	433157	313732	294864	247090	370086	303777	226834	318696	404230	409467	375972	361434	325737	226980	269979	271705	247533	232228	305487	225475	217467	391922	206953	242131	225400	403719	451155	383110	265408	460474	355756	272409	427687	458318	247105	216533	311234	395101	358660
P21333	Filamin-A (FLN-A) (Actin-binding protein 280) (ABP-280) (Alpha-filamin) (Endothelial actin-binding protein) (Filamin-1) (Non-muscle filamin)	FLNA	FLNA FLN FLN1	2647	10029_YTPVQQGPVGVNVTYGGDPIPK	93367	244347	157619	58004.2	88386.8	85409.4	257715	458178	212282	188519	254806	277705	232014	162633	316162	92171.5	155976	273229	120156	287866	125834	49650.8	55175.2	107944	162978	119154	346293	142556	180159	65421.2	91916.9	182136	148872	40812.3	126544	72199.1	85591.4	280926	171190	96681.5	54939.9	116373	196673	119792
Q92484	Acid sphingomyelinase-like phosphodiesterase 3a (ASM-like phosphodiesterase 3a) (EC 3.1.4.-)	SMPDL3A	SMPDL3A ASML3A	453	100299_GSPVNSLFVAPAVTPVK	17911.9	20095.5	35854.8	25597.5	16670.4	27106.5	24265.5	24874.1	16912.5	22765.1	25581.2	29395.1	18422.9	45655.5	30057.5	20131.6	23597.6	21944.5	32459.6	20935.2	46850.6	25661.9	29280.6	23019.5	19828	27195.8	39581	29122.4	32376.2	33550.6	11388.8	19826.6	32736.8	12426.4	30358	22467.5	14701.4	17084.6	19914.2	13532.9	12189.3	22358.3	22338	19108.1
P05387	60S acidic ribosomal protein P2 (Large ribosomal subunit protein P2) (Renal carcinoma antigen NY-REN-44)	RPLP2	RPLP2 D11S2243E RPP2	115	10030_YVASYLLAALGGNSSPSAK	212747	131731	347644	451563	367402	779722	244955	227083	188516	358149	341960	303516	115156	458094	306106	239795	210091	127676	454845	282424	502403	502019	381956	481623	353708	487702	540438	335759	394319	380598	138003	115726	271284	345710	393873	440716	179792	131745	204088	267314	104746	158176	139155	307641
Q9HCC0	Methylcrotonoyl-CoA carboxylase beta chain, mitochondrial (MCCase subunit beta) (EC 6.4.1.4) (3-methylcrotonyl-CoA carboxylase 2) (3-methylcrotonyl-CoA carboxylase non-biotin-containing subunit) (3-methylcrotonyl-CoA:carbon dioxide ligase subunit beta)	MCCC2	MCCC2 MCCB	563	100317_GTHFVQLC(UniMod:4)C(UniMod:4)QR	196302	399189	262358	213166	271505	221921	201084	447659	171352	310886	140120	152991	197988	209382	394198	189495	270731	248364	310538	225706	318184	444441	230925	257049	243606	136975	458295	179772	312987	151903	265665	227000	225301	203320	250654	149863	391339	233045	186349	266642	135041	166112	236128	230429
Q9P265	Disco-interacting protein 2 homolog B (DIP2 homolog B)	DIP2B	DIP2B KIAA1463	1576	100335_GTTVC(UniMod:4)TASC(UniMod:4)LQLHK	346539	452916	438653	360390	324839	293463	482247	644937	466911	364518	394583	436594	823542	332244	528604	346303	287762	443547	262996	361014	246412	220830	56613.9	168180	302600	339383	383014	302491	297756	209654	120437	322468	354140	338513	286293	193899	358143	503054	260976	193231	199750	335499	690498	192509
Q53GQ0	Very-long-chain 3-oxoacyl-CoA reductase (EC 1.1.1.330) (17-beta-hydroxysteroid dehydrogenase 12) (17-beta-HSD 12) (3-ketoacyl-CoA reductase) (KAR) (Estradiol 17-beta-dehydrogenase 12) (EC 1.1.1.62) (Short chain dehydrogenase/reductase family 12C member 1)	HSD17B12	HSD17B12 SDR12C1	312	100346_GVFVQSVLPYFVATK	43012.3	29654.7	137541	117038	111314	199498	89421.3	88122.9	64880.4	52655.8	94825.6	43505	46819	195152	51622.1	103001	109306	43808.8	172877	88912.2	218157	163385	151963	143366	129497	160557	203209	131821	165867	123436	55288.4	38402.9	139671	85050.8	97001.7	142671	75386.7	30971.4	55705.3	61388.2	28835	34304.8	34756.6	132149
Q9NZB2	Constitutive coactivator of PPAR-gamma-like protein 1 (Oxidative stress-associated Src activator) (Protein FAM120A)	FAM120A	FAM120A C9orf10 KIAA0183 OSSA	1118	100351_GVISTPVIR	77656.4	30941.2	60064.8	86687.6	95745.1	115843	112900	43005	131199	67835.2	59037.9	66823.6	31938.5	108069	56150.3	50809	103773	81872.2	91953.1	159209	139693	113578	77645.6	106198	68967.5	98364.8	88586.3	77267.8	82692.3	74076.9	131680	89409.1	123901	126152	126410	103558	91888.2	78616	82835.2	65157.7	21333.7	73643.3	126624	90586.6
Q9BVQ7	Spermatogenesis-associated protein 5-like protein 1	SPATA5L1	SPATA5L1	753	100360_GVLLYGPPGC(UniMod:4)AK	131237	159591	140695	193925	85797.1	189247	158325	177469	165816	172363	147410	148833	177227	169765	174095	139708	132517	143731	136399	174973	145491	65732.9	93509	145367	137057	136732	211607	141642	204001	156833	124478	169747	178703	160343	174097	133153	175153	205890	199617	159416	108866	186956	211842	169416
O94822	E3 ubiquitin-protein ligase listerin (EC 2.3.2.27) (RING finger protein 160) (RING-type E3 ubiquitin transferase listerin) (Zinc finger protein 294)	LTN1	LTN1 C21orf10 C21orf98 KIAA0714 RNF160 ZNF294 HSPC087	1766	100363_GVLPYWPR	171534	168475	212465	322314	265025	400262	174239	255761	146123	277104	275743	227874	173727	359964	244683	220216	229191	144776	263127	180980	318850	248953	177410	206843	246388	305650	279369	199366	261963	159399	171344	155636	189662	274627	342464	303479	160254	169971	153883	188308	115307	153829	163749	286343
Q02878	60S ribosomal protein L6 (Large ribosomal subunit protein eL6) (Neoplasm-related protein C140) (Tax-responsive enhancer element-binding protein 107) (TaxREB107)	RPL6	RPL6 TXREB1	288	10037_YYPTEDVPR	49324.2	62474.3	17407	16342.4	19592	30752.3	26891.9	26033.3	6926.88	26994	32499.5	17767.3	63455.9	34490.6	65544.7	10893.5	18710.2	81963.8	36043.9	15950.9	32571.2	14364.1	23530.9	20262.6	14947.7	17623	44306.5	28407.3	17612.5	17492	59181.6	17110.9	30773.8	24968.5	23843.1	12839	22341.3	26174	27652.7	28638.7	12951.1	22968.7	47955.7	27096.1
Q9P0M6	Core histone macro-H2A.2 (Histone macroH2A2) (mH2A2)	H2AFY2	H2AFY2 MACROH2A2	372	100375_GVTIASGGVLPR	226543	194933	163315	147190	163588	302008	155935	243490	140484	194847	137371	144140	203757	178030	218142	178010	300473	292379	177387	134888	183587	181012	137036	148490	157752	173794	240726	145317	128943	130349	217160	89341.8	183017	175771	175327	187410	117694	224380	149254	153100	83388.6	106214	216726	175139
P00167	Cytochrome b5 (Microsomal cytochrome b5 type A) (MCB5)	CYB5A	CYB5A CYB5	134	10038_YYTLEEIQK	883841	673777	449144	541425	387950	638974	624025	672832	342894	636971	727303	472212	674647	581331	385968	465004	515777	330398	775216	583506	999023	741156	685409	718421	789280	650669	991383	791048	898058	656851	482188	729984	654833	572771	559518	619489	569416	633321	723874	626820	313823	633122	574969	735195
P22059	Oxysterol-binding protein 1	OSBP	OSBP OSBP1	807	100382_GVVGPGPAAIAALGGGGAGPPVVGGGGGR	263373	115742	370072	337402	226983	432410	331315	305151	202107	195609	199882	253924	167408	565311	177316	299017	320066	159914	474545	164888	565754	382674	354613	300681	347841	406231	417120	313076	415083	291010	125441	148082	356166	284975	245129	299737	240717	222458	222541	148761	86085.1	224260	144321	414979
Q00325	Phosphate carrier protein, mitochondrial (Phosphate transport protein) (PTP) (Solute carrier family 25 member 3)	SLC25A3	SLC25A3 PHC OK/SW-cl.48	362	100390_GWAPTFLGYSMQGLC(UniMod:4)K	434698	364671	459877	773676	412542	619415	726253	690411	490114	375676	514703	642863	319814	788931	674416	568163	571838	405332	927690	760975	822278	508876	845406	664774	543725	568180	757915	550187	537790	576132	347558	296784	394655	670713	426398	444787	523855	350251	425067	276297	152250	415861	283160	562422
Q9Y6N5	Sulfide:quinone oxidoreductase, mitochondrial (SQOR) (EC 1.8.5.-) (Sulfide dehydrogenase-like) (Sulfide quinone oxidoreductase)	SQOR	SQOR SQRDL CGI-44	450	100401_GYWGGPAFLR	121053	169398	126401	154302	131850	208885	140770	193402	84003.6	148474	96807	132927	125239	178950	107269	160189	114609	111312	206458	130599	208610	161910	142854	168797	146551	157870	156364	160693	173736	112561	102504	103908	123224	140923	146608	154524	124294	118255	115108	101348	71276	96225.9	122517	154939
Q9Y6N5	Sulfide:quinone oxidoreductase, mitochondrial (SQOR) (EC 1.8.5.-) (Sulfide dehydrogenase-like) (Sulfide quinone oxidoreductase)	SQOR	SQOR SQRDL CGI-44	450	100413_HFYQPIWTLVGAGAK	91088.9	57706	76641.1	137127	111062	171629	68799.4	62303.9	49492.8	81408.3	78751.4	79055.2	47755.2	139932	97292.4	95299	73396.4	67449	115683	100496	137479	95437.3	87411.3	92804.9	103999	107040	135358	113172	113233	84306.1	84073	67855.3	156697	137748	123299	117819	59750.7	93535.6	126850	57624.7	30614.9	109367	140400	72379.5
Q8NFW8	N-acylneuraminate cytidylyltransferase (EC 2.7.7.43) (CMP-N-acetylneuraminic acid synthase) (CMP-NeuNAc synthase)	CMAS	CMAS	434	100426_HLAGVPLIGWVLR	33450	22307.1	52495.1	53171	50437.1	111657	34207.4	28143.9	43787.5	41028.4	41289	26967.2	11190.1	71227.3	31214.5	23761.8	40580.1	19482.5	149394	40018	166641	122698	73087.8	83911.6	69059.3	88933.4	93878.5	83657.4	103336	59440.7	50755.5	30657.2	32142	54393.7	53430.7	45044.8	32929.7	26850.7	33346	38006.5	15778.7	16730.7	28145.2	38117.6
P31948	Stress-induced-phosphoprotein 1 (STI1) (Hsc70/Hsp90-organizing protein) (Hop) (Renal carcinoma antigen NY-REN-11) (Transformation-sensitive protein IEF SSP 3521)	STIP1	STIP1	543	10043_AAALEFLNR	337769	278349	450624	462856	335689	559933	399743	297557	295340	578773	660581	379242	354005	463287	323673	335090	306672	156275	535865	285462	543023	427725	393157	506314	420867	418342	469011	346873	417588	322959	285100	185293	264266	364860	436828	524340	259196	161260	296644	420771	239643	344676	208858	327382
P26641	Elongation factor 1-gamma (EF-1-gamma) (eEF-1B gamma)	EEF1G	EEF1G EF1G PRO1608	437	10044_AAAPAPEEEMDEC(UniMod:4)EQALAAEPK	227406	203413	151728	94145.9	68518.8	161492	282058	403383	344439	350183	318352	289946	270063	206926	288802	131635	175915	193999	102318	221956	137081	53697.4	53429.2	97192.1	178310	171701	245267	125515	138867	78216.8	72567.1	211820	146737	89134.1	106932	91944.6	68389.8	205525	84423	220481	32860.2	187679	244624	75300.4
Q9HCN4	GPN-loop GTPase 1 (EC 3.6.5.-) (MBD2-interacting protein) (MBDin) (RNAPII-associated protein 4) (XPA-binding protein 1)	GPN1	GPN1 MBDIN RPAP4 XAB1 HUSSY-23	374	100440_HPVC(UniMod:4)LLVLGMAGSGK	207611	277527	250754	155989	155841	192131	232195	332329	194643	242448	185614	233975	162911	279351	194518	134105	235215	164252	178727	215756	181370	178653	165821	227846	232804	178555	152709	302998	223646	151996	191239	257522	227580	147638	139804	168431	202258	188058	256893	172360	119434	147593	236439	269422
P49792	E3 SUMO-protein ligase RanBP2 (EC 2.3.2.-) (358 kDa nucleoporin) (E3 SUMO-protein transferase RanBP2) (Nuclear pore complex protein Nup358) (Nucleoporin Nup358) (Ran-binding protein 2) (RanBP2) (p270)	RANBP2	RANBP2 NUP358	3224	100448_HTGPGLLSMANQGQNTNNSQFVITLK	232581	187884	335241	372788	339454	320413	128757	201452	150533	264021	261509	189029	197318	258611	150714	232283	276232	143753	483661	253376	371394	461065	315924	411910	206945	305278	258758	214372	313236	191300	179773	232248	305530	303800	426374	482822	156517	175359	139481	220828	84830.1	125270	161962	287926
Q9NVA2	Septin-11	SEPT11	2018-09-11	429	10045_AAAQLLQSQAQQSGAQQTK	14409.8	21416.3	24893.3	13141.4	9059.5	16783.4	24458.4	18998.6	17337.8	24003	6137.32	13702	15249.2	26248.6	29117.8	15920.8	22515	9757.91	6881.33	14349.9	16546.2	5904.32	7718.43	6618.15	15807.8	15870	17015.7	5247.39	10285	7722.43	16848.6	19034.8	25366.2	11735.4	17216.7	9976.5	12947.4	19550.5	23949.6	16524.9	2002.25	13068.5	24343.7	14169.7
A5YKK6	CCR4-NOT transcription complex subunit 1 (CCR4-associated factor 1) (Negative regulator of transcription subunit 1 homolog) (NOT1H) (hNOT1)	CNOT1	CNOT1 CDC39 KIAA1007 NOT1 AD-005	2376	100458_IAFIFNNLSQSNMTQK	68128.5	87449.8	93578.3	124644	145843	110996	109252	98460	90379.4	56171.3	103628	95666	263731	143804	122052	89307.2	86519.7	96679.1	109456	97071.7	94210.5	110568	92103.9	104255	86529.9	66028.2	143559	86042.2	79563.5	82257.2	72709.6	66148.8	33719.6	86927.6	74955	155129	63651	73695	109036	66140.1	49234	63446.1	72600.4	125393
O95394	Phosphoacetylglucosamine mutase (PAGM) (EC 5.4.2.3) (Acetylglucosamine phosphomutase) (N-acetylglucosamine-phosphate mutase) (Phosphoglucomutase-3) (PGM 3)	PGM3	PGM3 AGM1	542	100478_IATLISSFLK	63136.9	46391	144770	149346	129740	216918	159910	131895	103757	136727	170915	145219	40394.8	164057	74165.2	84265.6	93287.5	56525.9	206239	102032	213065	177985	122074	147608	122829	173559	152917	132199	129715	104046	35882.2	43275.7	129575	125256	132987	126932	109146	72513.7	110000	84821.6	58957.9	79058.8	15614.4	106886
Q14980	Nuclear mitotic apparatus protein 1 (Nuclear matrix protein-22) (NMP-22) (Nuclear mitotic apparatus protein) (NuMA protein) (SP-H antigen)	NUMA1	NUMA1 NMP22 NUMA	2115	100480_IATTTASAATAAAIGATPR	22661.5	36521.8	38673.2	63591	45613.7	55914	41306.3	33868.1	16642	36725.5	32735.3	18257.3	12767.5	48623.1	35630.3	20099	25228.7	15764	28831.9	36570.7	42193	38015.8	25169.7	29298.7	33779.2	32251.5	34131.7	22258.5	32856.5	23956.6	23961.8	39646.1	30693.4	55563.1	60565.1	52407.7	29838.5	30233.5	49442.1	41846.6	17235.1	11125.5	35789.8	43105.9
Q14980	Nuclear mitotic apparatus protein 1 (Nuclear matrix protein-22) (NMP-22) (Nuclear mitotic apparatus protein) (NuMA protein) (SP-H antigen)	NUMA1	NUMA1 NMP22 NUMA	2115	100481_IATTTASAATAAAIGATPR	126077	108966	89583	131128	123165	157199	101833	120851	187971	116865	189404	109817	209029	221766	228078	117463	109771	179391	129470	104563	128412	110451	94747	129924	193716	148946	229776	104936	151876	99917.1	251137	99170.1	188169	157278	178307	190060	120469	131661	137688	111502	57077.2	101846	151567	199598
Q8IV08	Phospholipase D3 (PLD 3) (EC 3.1.4.4) (Choline phosphatase 3) (HindIII K4L homolog) (Hu-K4) (Phosphatidylcholine-hydrolyzing phospholipase D3)	PLD3	PLD3	490	100483_IAVSKPSGPQPQADLQALLQSGAQVR	147870	120541	198489	266419	194009	207825	166944	220457	165057	224616	267783	250510	99094.3	267513	191182	149731	178532	101401	199591	168785	250018	236632	158603	180769	203395	253203	229782	204920	221351	169623	95151.1	146812	196034	254440	207431	208125	154756	170979	140896	216587	108093	182209	120679	203505
Q9H307	Pinin (140 kDa nuclear and cell adhesion-related phosphoprotein) (Desmosome-associated protein) (Domain-rich serine protein) (DRS protein) (DRSP) (Melanoma metastasis clone A protein) (Nuclear protein SDK3) (SR-like protein)	PNN	PNN DRS MEMA	717	100502_IFGLLMGTLQK	71141.7	34043.5	58868.7	87973.3	57055.8	102219	137131	174013	50782.7	96290.4	139608	55873	35599	97928.6	44449.8	131605	83724.2	133568	95592.2	149374	115401	57123.1	77455	94095.1	82815.4	91438.8	88398	70020.3	66718	76626.7	29021.7	48618.2	52192.9	72079.6	96444.1	72099	37905.7	49797.5	67817	94390.4	29366.7	37538.3	48482.5	182507
P06753	Tropomyosin alpha-3 chain (Gamma-tropomyosin) (Tropomyosin-3) (Tropomyosin-5) (hTM5)	TPM3	TPM3	285	10051_AADAEAEVASLNRR	421529	383291	680263	703054	738012	841331	683697	595062	362160	601222	573368	672140	386569	1.13411e+06	776777	585434	640494	311490	488326	376423	579698	488554	396356	579828	410206	546606	511081	361370	615143	253805	477299	585170	488277	693077	679815	584151	514811	523782	413081	485331	324964	450047	381781	669969
Q2NL82	Pre-rRNA-processing protein TSR1 homolog	TSR1	TSR1 KIAA1401	804	100510_IFQFQNFTNTR	148151	251124	178577	347546	247327	282882	371977	350519	265428	288679	306374	305611	182726	370845	356279	251246	273370	258936	306646	338315	320189	244771	275182	291138	278477	272229	344359	248922	296890	229528	233551	235630	300070	319237	288887	311241	311471	172303	278786	159191	108425	240950	267766	325716
P02766	Transthyretin (ATTR) (Prealbumin) (TBPA)	TTR	TTR PALB	147	10052_AADDTWEPFASGK	453906	455527	331459	221035	184528	242801	265613	338471	323301	397800	294706	267444	337813	500772	465046	292412	431957	521589	172053	264108	195429	133992	153496	212013	286550	243703	337510	192520	220009	176145	393505	374189	307613	214146	209289	194031	229483	290396	298988	279207	169603	236515	313395	421494
P17301	Integrin alpha-2 (CD49 antigen-like family member B) (Collagen receptor) (Platelet membrane glycoprotein Ia) (GPIa) (VLA-2 subunit alpha) (CD antigen CD49b)	ITGA2	ITGA2 CD49B	1181	100535_IGQTSSSVSFK	94285.5	303084	349173	353201	263605	289717	370663	471455	318759	343970	280462	387817	498775	247930	456167	223893	283321	396939	126893	344753	153487	140845	132833	244884	260245	227419	314101	253895	269003	166670	92465.3	347415	323788	320711	249461	182226	265114	378861	230127	233026	148169	309215	536244	196889
Q15390	Mitochondrial fission regulator 1 (Chondrocyte protein with a poly-proline region)	MTFR1	MTFR1 CHPPR FAM54A2 KIAA0009	333	100537_IGTNLSLIQC(UniMod:4)PR	761466	788191	864397	553535	1.07231e+06	551057	819696	941899	813226	826366	590140	774096	900666	1.27432e+06	1.32248e+06	1.07541e+06	727141	767945	952854	853803	1.33057e+06	885433	788811	1.79009e+06	806848	815840	914627	939579	1.52535e+06	595977	1.0333e+06	723210	1.01962e+06	801772	1.01014e+06	1.28238e+06	546231	869356	665495	1.26002e+06	1.04928e+06	684908	838798	1.37287e+06
P51452	Dual specificity protein phosphatase 3 (EC 3.1.3.16) (EC 3.1.3.48) (Dual specificity protein phosphatase VHR) (Vaccinia H1-related phosphatase) (VHR)	DUSP3	DUSP3 VHR	185	10054_AADFIDQALAQK	547741	625193	677167	464091	406378	535668	548951	642950	516818	549943	643395	492797	672722	755121	609345	534579	566270	369718	546686	616153	568170	392217	398278	588544	441683	447096	476293	373020	465266	310669	456190	674093	662233	360332	489215	470070	454816	486059	521414	364123	205028	262427	531665	683544
Q13303	Voltage-gated potassium channel subunit beta-2 (EC 1.1.1.-) (K(+) channel subunit beta-2) (Kv-beta-2) (hKvbeta2)	KCNAB2	KCNAB2 KCNA2B KCNK2	367	100540_IGVGAMTWSPLAC(UniMod:4)GIVSGK	319891	434719	267846	553711	356768	491334	612481	639643	385049	262288	572481	572407	640019	593527	582855	447840	470552	388329	568171	606480	557529	418754	465508	410407	442259	506175	641021	398945	410560	400440	262581	270784	373197	597566	439145	353326	446314	348239	374779	282552	146012	381346	480550	467703
Q6P2Q9	Pre-mRNA-processing-splicing factor 8 (220 kDa U5 snRNP-specific protein) (PRP8 homolog) (Splicing factor Prp8) (p220)	PRPF8	PRPF8 PRPC8	2335	100557_IIHTSVWAGQK	10987.2	14080.3	20238	13373.9	14913.1	12526.9	6927.5	9203.48	18926.2	15367.5	10486.5	6034.46	13934.7	17619.4	9693.96	10386.7	10574.7	9160.92	13498.9	11498.9	6368.27	8963.24	6135.56	8838.98	31526.2	10801.4	52249.6	9238.83	8820.72	3303.66	13346.3	5807.79	10865	10044.3	12161.8	17957	11880.3	15644	18876.1	14135.1	6927.03	10176.5	14488.3	11212
Q9H9S4	Calcium-binding protein 39-like (Antigen MLAA-34) (MO25beta) (Mo25-like protein)	CAB39L	CAB39L	337	100558_IILFSNQFR	85294.4	65208.3	110574	136178	111248	174903	111773	106222	58342.8	126606	122091	151018	54411.8	158484	79469.4	86590.1	91428.9	48727.7	110087	83038.9	122274	128505	78780.7	110616	79962.9	126383	111209	85998.4	88418.2	78418.6	71914.5	29259.1	93638.3	38905.1	128459	136520	57636.3	73336.6	168477	73838.4	49168.3	91305.5	45112.3	110199
O43143	Pre-mRNA-splicing factor ATP-dependent RNA helicase DHX15 (EC 3.6.4.13) (ATP-dependent RNA helicase #46) (DEAH box protein 15)	DHX15	DHX15 DBP1 DDX15	795	100562_IIPLYSTLPPQQQQR	82652	67199.5	122526	110192	124781	153974	95375.3	88654.7	62714.1	106080	100410	97713.4	67125.7	136108	98330.1	80837	90908.8	48311.5	123788	81616.1	145384	141043	91308.3	123009	78349.2	109295	124606	95283	104143	90785.1	81910.3	72550.5	98622.3	105942	169998	147763	74315.7	82784.1	83915	93869	45476.3	73442.7	72476.5	123369
P04406	Glyceraldehyde-3-phosphate dehydrogenase (GAPDH) (EC 1.2.1.12) (Peptidyl-cysteine S-nitrosylase GAPDH) (EC 2.6.99.-)	GAPDH	GAPDH GAPD CDABP0047 OK/SW-cl.12	335	100567_IISNASC(UniMod:4)TTNC(UniMod:4)LAPLAK	2.59961e+06	1.68248e+06	3.28068e+06	3.55662e+06	2.03323e+06	3.84108e+06	3.60437e+06	3.31596e+06	2.18445e+06	2.61332e+06	4.00003e+06	2.14074e+06	2.32547e+06	3.33168e+06	3.86526e+06	3.062e+06	3.45945e+06	2.33888e+06	4.0516e+06	2.69927e+06	3.95943e+06	3.8465e+06	3.32958e+06	4.03675e+06	3.08197e+06	3.74461e+06	3.23999e+06	3.25966e+06	3.55031e+06	3.30168e+06	3.19344e+06	2.44434e+06	3.80307e+06	3.70339e+06	3.92791e+06	4.04653e+06	3.42416e+06	3.44121e+06	3.41123e+06	3.25365e+06	1.86519e+06	2.91299e+06	3.37326e+06	4.30711e+06
Q15365	Poly(rC)-binding protein 1 (Alpha-CP1) (Heterogeneous nuclear ribonucleoprotein E1) (hnRNP E1) (Nucleic acid-binding protein SUB2.3)	PCBP1	PCBP1	356	100574_IITLTGPTNAIFK	76253.3	47674.6	72188.1	65159.8	40026.2	102588	58228.5	44540.7	50132.9	33423.6	48619.7	42060.9	44130.2	108692	47602.3	86516.2	57476.4	39064.5	40932.2	32679.5	71799.7	112533	44907.6	83099.4	29126.5	94629.2	90521.7	81884.8	80946.8	45885.6	54637.9	43422.3	69072.7	35351.9	74389.9	61455.8	49115	46297.2	54227.1	53274.6	43519.7	44542.2	46617.5	62428.4
Q9H936	Mitochondrial glutamate carrier 1 (GC-1) (Glutamate/H(+) symporter 1) (Solute carrier family 25 member 22)	SLC25A22	SLC25A22 GC1	323	100578_ILAAQGQLSAQGGAQPSVEAPAAPRPTATQLTR	3625.74	6960.38	2512.83	3242.56	4742.42	5871.81	5550.22	6908.53	4880.85	4184.23	4724.23	10647.6	4742.42	8208.87	9024.5	4230.51	5039.76	5618.8	2861.05	4242.3	8398.79	4627.89	3354.62	2290.17	4604.4	4610.77	5241.66	3356.58	3486.36	2236.28	3981.96	5596.81	5034.38	8039.7	4325.51	7686.25	3357.07	2099.7	4902.84	3377.51	2330.5	3814.54	6718.05	5583.54
Q9H936	Mitochondrial glutamate carrier 1 (GC-1) (Glutamate/H(+) symporter 1) (Solute carrier family 25 member 22)	SLC25A22	SLC25A22 GC1	323	100579_ILAAQGQLSAQGGAQPSVEAPAAPRPTATQLTR	29634.4	40641.8	43790.9	54684.3	50428.5	60330.6	29685.1	55460.2	31206.1	32663.5	46585.5	42211.1	41637.4	36963.8	53419.9	53652.5	36895.1	55273.9	57607	41730.1	71101.7	44662.3	22686	52570.4	34491.9	47475.3	50704.6	38878.1	47007.2	31849.6	41185.3	27351.1	36329.8	66766.4	76309.1	57756.5	29753	43252.2	37824.5	36279.1	18674.7	30836.1	31849.5	46061.3
P12259	Coagulation factor V (Activated protein C cofactor) (Proaccelerin, labile factor) [Cleaved into: Coagulation factor V heavy chain; Coagulation factor V light chain]	F5	F5	2224	10058_AADIEQQAVFAVFDENK	472755	316439	384291	871796	394182	634982	844268	755161	551631	622311	662816	709266	292555	820915	681246	675228	574557	402463	1.07201e+06	912107	885219	535117	808773	694356	589797	621719	775012	566638	553598	689224	328238	300933	443105	824129	501383	502485	633759	406697	483848	336035	173453	533114	372632	587929
P55060	Exportin-2 (Exp2) (Cellular apoptosis susceptibility protein) (Chromosome segregation 1-like protein) (Importin-alpha re-exporter)	CSE1L	CSE1L CAS XPO2	971	100595_ILFSSLILISK	46381.4	34839.1	85876.9	57699.7	72378.2	124264	29865.6	65555.3	29214.8	53741.3	40131.6	51748.4	31847.5	68635.8	56136.4	29854.9	48104.7	33192.7	98010.8	56487.7	74821.5	83800	52026.5	73645.9	61913.4	81601.8	90909.1	55823.6	40779	28365.2	39084.2	34773.3	46381.4	43494.8	61766.2	65869.9	31640.6	23182.2	28631.8	60424	9817.25	33662.2	45598.6	68965.7
P48556	26S proteasome non-ATPase regulatory subunit 8 (26S proteasome regulatory subunit RPN12) (26S proteasome regulatory subunit S14) (p31)	PSMD8	PSMD8	350	1006_HPVSLEQYLMEGSYNK	107332	149390	136890	177928	139107	192585	163979	187618	102104	167399	168215	181599	88344.2	180389	201033	126739	163312	113104	171816	109319	191245	147989	144654	156535	153949	175472	178661	152055	166381	129651	101943	122245	145266	144093	145332	125687	103483	127894	105259	86122.7	71825.9	124165	153767	147214
Q9UNX4	WD repeat-containing protein 3	WDR3	WDR3	943	100606_ILILQGLK	80497.5	72660.8	88848.1	140544	136737	185687	87940	87378.5	54851	133688	112380	104950	63719.3	166167	116069	86280.5	80413.8	58772.6	107476	93249.5	120396	92201.8	78917	120784	75952.5	133049	127484	93442.4	107398	74175.7	66458.5	69802.1	76431.2	130292	150622	148978	47192.5	59164	59662.2	80096.6	37668.7	66639.1	64350.6	107143
Q14554	Protein disulfide-isomerase A5 (EC 5.3.4.1) (Protein disulfide isomerase-related protein)	PDIA5	PDIA5 PDIR	519	10061_AAEALHGEADSSGVLAAVDATVNK	72503.9	43050.1	75550.1	112386	95758.3	117823	75589.3	84597.4	51936.2	105912	102222	59503.3	82702.9	68934	72508.9	76053.5	65150.2	52352.5	103581	89584.1	95287.8	82677	81256.3	85517.1	72998.8	107406	81943	75615.8	94166.3	79692.3	58886.5	54466.5	80056.6	90032.8	119422	109914	57654.7	86509.4	79459.3	68194.9	42478.6	32188.2	73642.9	71209.7
Q9H6U6	Breast carcinoma-amplified sequence 3 (GAOB1)	BCAS3	BCAS3	928	100612_ILPAPQFGAQK	139960	155836	124437	73713	80974.9	78421.6	161615	160956	125955	137981	131972	114953	175044	214114	202485	174821	173504	231415	89145.8	120887	96365.3	70715.6	72724.4	108972	80745.9	115925	143085	96327.7	108115	80307.3	208495	165543	139030	107959	150837	89189.5	126707	174436	171397	107756	74619.1	107214	151605	201860
Q12800	Alpha-globin transcription factor CP2 (SAA3 enhancer factor) (Transcription factor LSF)	TFCP2	TFCP2 LSF SEF	502	100613_ILPFQYVLC(UniMod:4)AATSPAVK	122693	228736	298689	146973	125808	219787	302898	417401	193226	199476	279760	237436	262615	210998	252519	131465	143792	195496	176103	355556	189739	138362	136995	213255	195023	180663	403897	223102	235635	132944	102050	206429	262299	138957	142777	148828	208865	167059	196998	164808	60160.7	136717	329076	119559
P48729	Casein kinase I isoform alpha (CKI-alpha) (EC 2.7.11.1) (CK1)	CSNK1A1	CSNK1A1	337	100619_ILQGGVGIPHIR	115973	339682	152981	193643	273292	289013	346385	404247	121489	312031	118180	133565	136636	118140	191104	174419	264633	420506	137308	407073	269848	236755	112355	130629	266156	152801	172519	134106	161701	103960	194321	340259	162329	196105	196557	194685	118770	332360	284757	250217	55993.6	261401	99004.1	229113
P35606	Coatomer subunit beta' (Beta'-coat protein) (Beta'-COP) (p102)	COPB2	COPB2	906	10062_AAESLADPTEYENLFPGLK	47105	30604	56306.8	86452.8	72594.9	112823	40942.2	32986.6	28844.1	61281.6	87226	64403.1	20724.3	107742	60452.2	61390.5	49502.4	25355.3	109793	34967.2	133028	104562	65511.6	80167.4	58732	69062.5	70295.4	67623.5	79321.7	20891.9	30039.3	30983.9	20208.1	82333.8	40731.8	97834	28607.4	30014.7	58323.9	28274.9	5032.67	35945.5	33413.8	58596.5
O94761	ATP-dependent DNA helicase Q4 (EC 3.6.4.12) (DNA helicase, RecQ-like type 4) (RecQ4) (RTS) (RecQ protein-like 4)	RECQL4	RECQL4 RECQ4	1208	100625_ILSGISTLLVLPTGAGK	23257.2	18478.6	14606	55273.8	59173.8	58636.5	52032.7	68724	29446.6	54070.5	27945.4	47137.7	45808.8	63524.1	28721.6	47413.5	41568.5	37059.8	59738.3	22128.6	75106.1	37482.9	22150.9	31699.7	29842.3	35857.1	30138.4	44939.5	14811.8	23060.8	41348.3	22196.6	45017.5	35913.2	54723.5	35643.7	20896.3	32519.9	42776.2	40253.1	9671.26	39316.6	24976.6	41780.4
Q16401	26S proteasome non-ATPase regulatory subunit 5 (26S protease subunit S5 basic) (26S proteasome subunit S5B)	PSMD5	PSMD5 KIAA0072	504	100628_ILTLSQIGR	287030	215133	239210	233753	182327	284912	159765	171882	132905	624973	226700	160761	198842	281321	158792	182520	162044	106815	176323	326611	205084	167851	125536	159386	133762	185253	188672	155135	157788	130641	169997	396993	196418	219870	252641	251602	109797	131367	132629	147339	235139	137701	581749	212886
Q9BXK5	Bcl-2-like protein 13 (Bcl2-L-13) (Bcl-rambo) (Protein Mil1)	BCL2L13	BCL2L13 MIL1 CD003	485	100633_ILVPLVLLR	17533.6	3147.37	8825.34	23167	24675.2	43966.7	19816.8	21786.3	12278.4	29108.9	15559.3	32275	10854.5	50289.4	23238.7	20342.3	24295.9	11924.8	58181.4	29067.8	62377.1	61988.9	41976.2	44127.1	35403.3	52591.2	53344.4	8871.28	44197.7	32661.2	15088.4	788.331	22282.8	26213.2	11578.8	27862.7	14614.4	10813.9	15227.7	18945.2	7455.26	8870.44	9011.26	29300.5
O60832	H/ACA ribonucleoprotein complex subunit 4 (EC 5.4.99.-) (CBF5 homolog) (Dyskerin) (Nopp140-associated protein of 57 kDa) (Nucleolar protein NAP57) (Nucleolar protein family A member 4) (snoRNP protein DKC1)	DKC1	DKC1 NOLA4	514	100639_IMLPGVLR	35289.7	53409.3	41650.6	73476.7	61339.3	118746	86181.2	98503.6	67604.3	16173.2	105546	103637	59050.8	63433.8	99401.1	41927.7	59465.9	68292.7	113374	70332.4	136366	50400.2	68743.6	72518.5	52496.1	86111.9	88333.3	58602.4	45629.7	42563.5	31365.9	55701	46130.8	71399.8	76102.9	89876.4	43936.1	78963.7	76628.8	70055.5	33553.9	64641.2	87880.8	46780.7
P02768	Serum albumin	ALB	ALB GIG20 GIG42 PRO0903 PRO1708 PRO2044 PRO2619 PRO2675 UNQ696/PRO1341	609	10064_AAFTEC(UniMod:4)C(UniMod:4)QAADK	8310.2	17773.9	11714.6	9238.68	12323.3	21135.9	18135.2	17369.7	12197.2	33192.3	12292.2	19028.6	16125.7	10664.3	7821.33	9447.46	16117.4	3235.06	7247.96	28135.4	9345.5	20808	2630.08	9739.37	25338.5	263.008	20148.1	12599.5	17612.8	9483.9	5386.05	18778.2	18700.5	6517.69	17063.8	7111.62	13509.4	31112.3	15039.6	9950.46	6467.47	11323	12326	4770.67
P11234	Ras-related protein Ral-B	RALB	RALB	206	100671_IPLLVVGNK	94842.5	91227	45997.8	63083	160892	67244.3	110689	50666.3	102376	34309.6	30025.6	148351	180503	200803	270003	42628.3	149078	65639.6	51928.6	97023.6	238407	90251.2	40364.6	170366	37646.4	43865.4	183479	51355.9	50312.5	33097.3	105185	82842.1	135311	64537	67657.5	108102	71567.5	61364.2	112529	35354.9	56208.1	93710.7	161798	95940.2
Q15833	Syntaxin-binding protein 2 (Protein unc-18 homolog 2) (Unc18-2) (Protein unc-18 homolog B) (Unc-18B)	STXBP2	STXBP2 UNC18B	593	10068_AAHIFFTDTC(UniMod:4)PEPLFSELGR	343662	1.22382e+06	1.07445e+06	656252	592297	780635	943258	335196	734798	818670	858550	888587	1.09933e+06	305444	298646	247806	428168	710367	338593	1.69164e+06	712373	468836	253417	956158	867180	684193	1.37076e+06	846099	968569	548356	312785	1.02958e+06	948582	606463	594035	544064	707620	739084	773715	607780	276324	620561	1.20117e+06	305472
Q8IWT6	Volume-regulated anion channel subunit LRRC8A (Leucine-rich repeat-containing protein 8A) (Swelling protein 1)	LRRC8A	LRRC8A KIAA1437 LRRC8 SWELL1 UNQ221/PRO247	810	100688_IPTQLFYC(UniMod:4)R	274618	219406	109287	253443	225496	277267	410550	389954	297733	259055	336355	421578	209734	371482	406952	326898	366220	265799	455033	367303	349790	272036	385534	296414	299553	272892	335072	217831	259295	263762	244528	197553	227756	427566	299183	286861	326090	306941	313638	193550	170285	272134	243491	374983
P01584	Interleukin-1 beta (IL-1 beta) (Catabolin)	IL1B	IL1B IL1F2	269	100690_IPVALGLK	524936	613855	820094	712122	604494	614454	814759	941755	716472	746319	801939	817474	944590	705194	904957	462091	629880	774370	539270	844247	671984	596155	435440	565915	675425	623193	849505	666695	697259	494275	517547	746062	820493	689676	627785	560280	678147	880727	696598	634148	411020	731776	1.02359e+06	558350
Q6YHK3	CD109 antigen (150 kDa TGF-beta-1-binding protein) (C3 and PZP-like alpha-2-macroglobulin domain-containing protein 7) (Platelet-specific Gov antigen) (p180) (r150) (CD antigen CD109)	CD109	CD109 CPAMD7	1445	100692_IPVQLVFK	34869.3	18558.3	50662.5	59962.2	53221.2	87326.3	59229.1	54109.2	58138.3	42451.1	50268.5	57163.5	45176.8	71180.1	56618.9	36409.5	31104	40076.4	125269	42120.5	147341	85946.1	104933	69253.8	91084.9	31064.8	95942.2	72476	79596.9	44661.8	48168.5	43139.3	38509.5	66525	71101.5	67493.1	40895.9	40005.2	40168.8	47929.4	17407.5	19447.9	42513.5	61100.1
O43823	A-kinase anchor protein 8 (AKAP-8) (A-kinase anchor protein 95 kDa) (AKAP 95)	AKAP8	AKAP8 AKAP95	692	100698_IQFAC(UniMod:4)SVC(UniMod:4)K	90085.3	69782.4	128415	137854	144028	216051	91947.6	54697.5	42883	108874	101633	98592	39758.4	163443	103088	69895.3	78437.8	39343	75796.7	96243.6	189797	161591	122901	157916	73778.7	144912	173576	108314	144623	177018	80712.2	107448	104536	151773	118660	127972	86769.1	34219.2	70351	110274	36277.8	58364.7	45452.5	89930.5
Q9NUL3	Double-stranded RNA-binding protein Staufen homolog 2	STAU2	STAU2	570	100701_IQGFQAALSALK	824764	1.72681e+06	1.51174e+06	1.304e+06	1.04301e+06	1.34292e+06	1.50093e+06	1.72323e+06	1.20255e+06	1.50801e+06	1.50202e+06	1.53768e+06	1.84327e+06	1.14091e+06	1.50044e+06	656326	932908	1.21041e+06	995840	2.05254e+06	1.10102e+06	856902	855341	1.18502e+06	1.3715e+06	1.14454e+06	2.19545e+06	1.18987e+06	1.4243e+06	756440	633686	1.3466e+06	1.28868e+06	909780	924880	939329	962192	1.13e+06	1.01617e+06	904663	540091	1.02007e+06	1.72656e+06	660763
Q8IX12	Cell division cycle and apoptosis regulator protein 1 (Cell cycle and apoptosis regulatory protein 1) (CARP-1) (Death inducer with SAP domain)	CCAR1	CCAR1 CARP1 DIS	1150	100714_IQTLPNQNQSQTQPLLK	2625.74	6128.19	1597.11	5461.52	4708.36	7470.61	5567.38	3982.47	3301.43	7230.23	6426.83	6599.85	3426.15	12995	1653.73	2442.09	6551.27	1863.68	7280.76	2610.12	8838.94	7208.71	5218.51	6713.79	5187.77	3575.7	3189.94	3848.05	7188.55	5837.18	6295.59	5630.15	7467.8	6187.39	8287.98	6474.3	829.462	3274.04	3062.1	2259.46	476.844	4365.39	1628.35	9488.83
P02545	Prelamin-A/C [Cleaved into: Lamin-A/C (70 kDa lamin) (Renal carcinoma antigen NY-REN-32)]	LMNA	LMNA LMN1	664	100719_IRIDSLSAQLSQLQK	150277	102253	160539	164448	140997	202418	114261	148749	80854.3	104789	138801	123286	91456.9	268638	166557	169055	159961	109229	127281	113880	104109	151768	88101.8	145202	84159.3	136514	135212	114926	139193	103189	150805	99202.9	166927	170055	163481	131581	90522	117455	130799	105997	59366.3	99688.9	55547.1	232576
Q6ZNW5	GDP-D-glucose phosphorylase 1 (EC 2.7.7.78)	GDPGP1	GDPGP1 C15orf58	385	100720_IRPGEVLFR	84146.3	158199	143377	164904	116652	150487	176787	155983	105587	173160	164259	145574	103763	211413	163319	179033	164252	149436	174383	308290	167975	119752	156732	200642	116776	148753	135629	128268	135669	117724	138363	103995	146754	313518	157938	127450	90695.1	181833	148242	124718	69845.9	150669	233607	185264
Q6ZUM4	Rho GTPase-activating protein 27 (CIN85-associated multi-domain-containing Rho GTPase-activating protein 1) (Rho-type GTPase-activating protein 27) (SH3 domain-containing protein 20)	ARHGAP27	ARHGAP27 CAMGAP1 SH3D20 PP905	889	100727_ISGNLATIQK	291374	650440	826827	363310	203644	309252	719648	625471	568550	464431	434289	394253	723819	349368	652327	213498	402593	354568	60279.9	623152	261691	84969.9	76694.8	242510	339494	203065	487192	231316	226748	111017	22288.6	547731	678960	315945	160640	16360.2	548894	570531	246130	375369	249147	243071	890413	485710
P54920	Alpha-soluble NSF attachment protein (SNAP-alpha) (N-ethylmaleimide-sensitive factor attachment protein alpha)	NAPA	NAPA SNAPA	295	10073_AALC(UniMod:4)HFC(UniMod:4)IDMLNAK	69095.6	60924.8	91494.8	113549	96566.3	145713	88641.9	97885.9	70005.7	121204	138271	102841	61499.4	134184	95100.9	69705.9	81621.1	61466.8	131359	91749.2	148732	141846	100363	118563	122801	110903	143547	115035	111070	83580.3	61634.4	58682.6	94974.5	84814.6	108811	120176	64014.3	64661	66168	91207.1	64857.1	69660.4	51845.3	112789
P08670	Vimentin	VIM	VIM	466	100736_ISLPLPNFSSLNLR	567805	644271	1.41131e+06	465550	286596	420968	583514	621182	565687	647665	705640	630189	494680	1.72342e+06	848767	823426	1.01167e+06	527426	385202	407623	369200	270363	328468	511674	520211	475546	745532	425421	691237	476883	456355	554656	1.33832e+06	379819	308872	286857	482725	345926	505657	487424	235712	447862	593089	1.24674e+06
Q13505	Metaxin-1 (Mitochondrial outer membrane import complex protein 1)	MTX1	MTX1 MTX MTXN	466	100738_ISNPWQSPSGTLPALR	40665.1	94367	60921.8	118706	79002.5	168996	130265	131576	62130.4	184109	120464	63195.3	102734	169538	245714	83465.9	154639	25866.7	81576.5	56478	162344	140102	92523.4	63473.3	70559.8	133095	223997	192558	69477.2	143359	78328.7	120629	193083	97113.5	147326	118733	103898	95252.7	177086	133445	51658.9	107700	52576.4	186306
Q13813	Spectrin alpha chain, non-erythrocytic 1 (Alpha-II spectrin) (Fodrin alpha chain) (Spectrin, non-erythroid alpha subunit)	SPTAN1	SPTAN1 NEAS SPTA2	2472	10075_AALLELWELR	133581	121893	159542	248426	131657	213326	244970	203037	134731	111663	173033	182550	121617	268682	218993	191292	186457	127174	276851	240976	242686	176325	241127	218344	174921	174254	268613	173317	164656	176179	131250	96162.1	136722	214831	129415	148391	164203	107727	130694	64685.2	55470	122478	96222.6	187208
Q9Y613	FH1/FH2 domain-containing protein 1 (Formin homolog overexpressed in spleen 1) (FHOS) (Formin homology 2 domain-containing protein 1)	FHOD1	FHOD1 FHOS FHOS1	1164	10076_AALLNFDEFAVSK	283546	215965	128815	122721	302039	155659	130094	197531	119634	104657	352685	128275	121633	141395	181104	186919	112490	94819.6	236534	129766	165730	109419	96058.1	117214	118298	212371	255581	119570	212384	93536.4	182129	166019	149432	148169	216204	250038	94274	162606	121237	109196	90213.2	88140.6	114951	206589
O75955	Flotillin-1	FLOT1	FLOT1	427	100767_ITLVSSGSGTMGAAK	61748.3	76956.2	77692.4	46560.5	84082.7	115876	50139.6	102546	62550.5	51807.1	58311.5	73754.9	103418	62791	116067	48691.6	87704.6	84462.7	38373.9	76745.7	46121	127756	39328.2	50464.1	61240.6	42352.8	88271.9	46588.9	62033.3	39933.6	73655.5	98472.7	83931.5	52994.7	41806	86732.3	64529.8	69131.2	66295.2	43752.5	33295.6	54852.6	108511	39372.3
Q9BZZ5	Apoptosis inhibitor 5 (API-5) (Antiapoptosis clone 11 protein) (AAC-11) (Cell migration-inducing gene 8 protein) (Fibroblast growth factor 2-interacting factor) (FIF) (Protein XAGL)	API5	API5 MIG8	524	100770_ITNNINVLIK	108925	113830	130662	130327	35246.7	170170	138043	65050.3	109556	167353	200599	34341.3	35330.2	44762.8	27542.9	132971	168193	179652	179992	134670	199832	88104.5	120621	162448	87456.4	33020.2	48827	41950.8	135598	52518.3	174473	70597.9	209585	146687	181948	48304.7	48036.1	136050	140534	65931.6	76994.9	114590	128901	196239
Q08945	FACT complex subunit SSRP1 (Chromatin-specific transcription elongation factor 80 kDa subunit) (Facilitates chromatin transcription complex 80 kDa subunit) (FACT 80 kDa subunit) (FACTp80) (Facilitates chromatin transcription complex subunit SSRP1) (Recombination signal sequence recognition protein 1) (Structure-specific recognition protein 1) (hSSRP1) (T160)	SSRP1	SSRP1 FACT80	709	100780_ITVPGNFQGHSGAQC(UniMod:4)ITC(UniMod:4)SYK	43707.6	38631.2	51658.1	30466	37261	48580.5	31140.1	50704.1	25527.6	38613.9	35626	41844.8	57719.4	47979.2	55572.6	25228.6	34401.7	35228.3	40293.7	23461.5	41028.8	42956.7	31552.2	36199.6	44434.3	38516.5	61874.4	26206.8	33290.4	24930.6	31872.5	33347.5	46585	32053.7	34156.5	46798.3	22012.9	59781.9	49071	26864.7	22490	29696.2	62841.4	52363.1
P54136	Arginine--tRNA ligase, cytoplasmic (EC 6.1.1.19) (Arginyl-tRNA synthetase) (ArgRS)	RARS	RARS	660	100788_IVFVPGC(UniMod:4)SIPLTIVK	30101	14060.5	34532.6	64825.6	24632.3	58679.6	77211.1	33078.7	28075.2	18920.2	31089.6	31639.4	18358.2	49141.5	68998.6	27697.8	42428.5	17653.4	74732	43198.2	57537	65552.9	34242.3	53802.6	32225.1	38935.3	46961.7	38514.6	34010.7	28117.5	20254.9	29997.6	44970.8	33163.7	36968.8	40907.6	38815.2	26128.7	32242	29041.3	11027.1	24467.9	33629	42024.5
Q9Y490	Talin-1	TLN1	TLN1 KIAA1027 TLN	2541	10079_AAMEPIVISAK	150701	141833	143875	110497	124276	136365	171051	197238	169043	184355	203483	188378	100421	204445	251360	135302	134141	198454	128084	176153	128977	112152	82761.6	87690.9	132840	132007	200126	135772	146686	109743	137543	172022	167750	118969	145488	118686	130056	208282	179509	122208	41210.1	165976	172769	154590
Q0VDG4	Secernin-3	SCRN3	SCRN3	424	100793_IVNLFPQC(UniMod:4)TK	162907	218086	144982	133816	149496	178021	183059	329257	137977	211516	206310	157520	157766	270929	242440	208150	203201	198537	170455	180486	262250	161570	217378	166242	164466	168672	197561	123856	152244	160362	117490	113076	165017	179823	264282	168060	112998	155186	191379	136690	144671	289297	178002	301873
Q13813	Spectrin alpha chain, non-erythrocytic 1 (Alpha-II spectrin) (Fodrin alpha chain) (Spectrin, non-erythroid alpha subunit)	SPTAN1	SPTAN1 NEAS SPTA2	2472	100818_KGDILTLLNSTNK	228392	167367	239874	262340	217504	328564	216591	253309	175745	250075	269699	198260	189032	459681	263111	263516	278847	173789	292940	188939	329228	267545	211684	226524	243723	249911	273579	234873	250589	166058	211556	148013	237394	240024	307993	229309	131696	174238	179802	228481	107649	289622	177771	391167
P02792	Ferritin light chain (Ferritin L subunit)	FTL	FTL	175	100837_KLNQALLDLHALGSAR	8020.56	6479.18	9022.89	14259.1	7816.36	31210.7	5086.82	10694.9	6810.93	11450.6	16966.4	25540.7	10745.3	22008.1	12825.3	14119.4	12034.6	5346.17	10484.3	12408.6	6962.44	9051.83	5841.99	10169.5	9248.26	11557.5	16787.2	9124.67	8020.56	4398.36	5592.15	9524.38	11068.1	10645.5	17446.6	25922.4	9322.46	4969.72	6889.81	6572.32	8946.39	8227.33	14822.8	22575.6
O00329	Phosphatidylinositol 4,5-bisphosphate 3-kinase catalytic subunit delta isoform (PI3-kinase subunit delta) (PI3K-delta) (PI3Kdelta) (PtdIns-3-kinase subunit delta) (EC 2.7.1.153) (Phosphatidylinositol 4,5-bisphosphate 3-kinase 110 kDa catalytic subunit delta) (PtdIns-3-kinase subunit p110-delta) (p110delta)	PIK3CD	PIK3CD	1044	100856_KPSSVSLWSLEQPFR	145370	150346	122110	110260	97727.4	140223	183515	195528	160912	188381	190200	161905	137823	198078	194700	167095	171284	216062	143934	147527	147747	173589	119717	140836	128125	96556.4	168390	122074	98258.2	88911.6	151073	85235.6	117434	197952	106281	195605	139395	146586	172712	134509	79005.6	116755	122690	146281
Q92621	Nuclear pore complex protein Nup205 (205 kDa nucleoporin) (Nucleoporin Nup205)	NUP205	NUP205 C7orf14 KIAA0225	2012	100857_KPVSTTNLQDPGVLGC(UniMod:4)PR	252326	206691	519509	500583	443395	822527	493992	472366	269208	776479	865398	489652	226850	673329	448412	173910	588302	245208	677337	448686	726629	649209	563515	762614	789936	175594	1.00466e+06	554091	684339	125874	119122	169125	688815	213717	531055	582414	371560	381033	452732	814434	486640	561533	353541	580085
P11021	Endoplasmic reticulum chaperone BiP (EC 3.6.4.10) (78 kDa glucose-regulated protein) (GRP-78) (Binding-immunoglobulin protein) (BiP) (Heat shock protein 70 family protein 5) (HSP70 family protein 5) (Heat shock protein family A member 5) (Immunoglobulin heavy chain-binding protein)	HSPA5	HSPA5 GRP78	654	100859_KSQIFSTASDNQPTVTIK	2649.94	4010.32	3462.49	3132.3	10393.7	3040.99	4292.16	7888.71	2043.2	2906.79	3615.93	8167.41	3914.84	15967.9	10128.9	2947.23	2693.29	2101.41	3540.04	3174.25	7843.85	6537.86	4560.37	995.405	2154.54	2820.56	4562.59	5697.4	1519.38	1913.9	5305.86	3266.36	2156.95	12953.4	13736.7	5366.64	3367.32	4026.11	6169.54	1137.66	2415.89	7561.1	5383.51	11784
Q7LBC6	Lysine-specific demethylase 3B (EC 1.14.11.-) (JmjC domain-containing histone demethylation protein 2B) (Jumonji domain-containing protein 1B) (Nuclear protein 5qNCA)	KDM3B	KDM3B C5orf7 JHDM2B JMJD1B KIAA1082	1761	100864_KVPAESMPTLTPAFPR	468129	553428	558092	537182	368389	557908	524934	542407	475992	591001	631151	654649	557642	840229	495206	522858	515710	493169	559477	534418	691292	572802	441455	543655	528426	516475	669409	495422	521465	386216	390209	508729	577013	466659	666715	668806	409551	449556	516067	496667	357217	642559	470418	545168
Q9Y5B9	FACT complex subunit SPT16 (Chromatin-specific transcription elongation factor 140 kDa subunit) (FACT 140 kDa subunit) (FACTp140) (Facilitates chromatin transcription complex subunit SPT16) (hSPT16)	SUPT16H	SUPT16H FACT140 FACTP140	1047	100868_KVTMINAIPVASLDPIK	55209.1	18616.4	51253.2	61438	69816.3	89049.5	39636.8	51627.8	33303.5	53320.5	52507.6	44949.6	38162.9	88527.8	66013.7	58381.6	47764.7	29499.6	81160.4	46087.9	96150.4	73818.6	57784.7	61298.7	48171.5	71322.5	74398.5	56367.4	60027.9	53205.1	37411.2	20926.9	61063.7	56341.1	59185	60021.4	35325.5	28570.4	43018	42482.1	19799.6	25579.3	27247.2	57617.6
P22087	rRNA 2'-O-methyltransferase fibrillarin (EC 2.1.1.-) (34 kDa nucleolar scleroderma antigen) (Histone-glutamine methyltransferase)	FBL	FBL FIB1 FLRN	321	100871_LAAAILGGVDQIHIKPGAK	39077.6	39024.9	28416.7	79183.1	77621.3	99842.1	70215	37369.8	35138.4	62581.4	69388.6	48468.9	44028.4	50300.3	43117.7	36350.9	43185.3	19078.1	57681.2	31169.3	68598	59387.6	45557	53981.4	37363.4	61844.9	56576.2	35715.8	52767.3	39920.6	34722.5	39586.8	34390.4	72537.5	92783.2	74992.9	25197.6	25043.5	58203	26195.3	20537.5	31764.7	17599	52423.4
Q12906	Interleukin enhancer-binding factor 3 (Double-stranded RNA-binding protein 76) (DRBP76) (M-phase phosphoprotein 4) (MPP4) (Nuclear factor associated with dsRNA) (NFAR) (Nuclear factor of activated T-cells 90 kDa) (NF-AT-90) (Translational control protein 80) (TCP80)	ILF3	ILF3 DRBF MPHOSPH4 NF90	894	100876_LAAFGQLHK	31235.2	18449.3	34723.3	38771.5	37554.1	44595.5	38629.9	39245.4	132835	40726.4	91880.4	34316.1	29041.3	161023	23267.7	105906	65828.9	26592.6	43012	52232.3	51141.6	40564.5	33639.1	35320	31094.9	39782.5	39941.1	31134.7	32660.1	39828.8	169317	1592.07	24023.2	47357.6	38254.5	36388.1	27894.6	59216.2	119184	32738.3	15920.7	26906.9	91067.4	31665.2
Q9NR12	PDZ and LIM domain protein 7 (LIM mineralization protein) (LMP) (Protein enigma)	PDLIM7	PDLIM7 ENIGMA	457	10088_AAQAGVAVGDWVLSIDGENAGSLTHIEAQNK	26697	59174.7	80366.2	35119	38954.4	73821.2	101308	127244	52948.8	65768.9	88367.9	109092	77634.3	90927.3	123164	47519	57124.5	37610.9	68499.2	174441	85379.8	81133.5	58586.1	67979	83544.6	47675.2	166528	57030.4	88092.7	61529.5	27662.4	50610.7	100891	71045.2	57794.9	59816.3	72677.8	31957.8	67023.9	75673.7	9586.58	29563.7	88440.6	58438.9
Q13045	Protein flightless-1 homolog	FLII	FLII FLIL	1269	100888_LAGASPATVAAAAAAGSGPK	1.28737e+06	1.22596e+06	958291	729875	774586	952059	1.0404e+06	1.18989e+06	947542	1.00833e+06	953227	909207	895542	1.26645e+06	1.40861e+06	1.09001e+06	1.2263e+06	1.28309e+06	721947	858096	681227	453901	608980	713463	834835	770666	985320	691242	708280	520153	1.23865e+06	1.06451e+06	925985	756032	820164	723788	776488	1.29442e+06	1.04004e+06	783938	516885	876041	771100	1.49421e+06
P19367	Hexokinase-1 (EC 2.7.1.1) (Brain form hexokinase) (Hexokinase type I) (HK I)	HK1	HK1	917	10089_AAQLC(UniMod:4)GAGMAAVVDK	232950	219282	227561	284378	172457	259713	401110	291497	240025	231180	277838	242490	206697	427929	309546	284890	303775	208416	271694	312803	244367	192595	257456	273910	215801	195518	326613	195503	213831	231373	255507	186215	271584	277146	234044	239053	337571	342679	372362	176740	119304	191800	231010	333791
Q9BVJ7	Dual specificity protein phosphatase 23 (EC 3.1.3.16) (EC 3.1.3.48) (Low molecular mass dual specificity phosphatase 3) (LDP-3) (VH1-like phosphatase Z)	DUSP23	DUSP23 LDP3 VHZ	150	100891_LAGLALPR	536280	1.45373e+06	1.02099e+06	1.14743e+06	727351	1.00878e+06	1.07639e+06	1.48083e+06	897028	870397	906899	1.02463e+06	1.74676e+06	877508	1.235e+06	587731	829418	1.06796e+06	579654	1.1099e+06	630115	664227	496961	557643	839271	829431	1.02886e+06	791174	837586	585861	675432	1.20041e+06	1.05415e+06	951333	1.03257e+06	576540	886028	1.16227e+06	915598	764366	536491	863571	1.71872e+06	723376
O75608	Acyl-protein thioesterase 1 (APT-1) (hAPT1) (EC 3.1.2.-) (Lysophospholipase 1) (Lysophospholipase I) (LPL-I) (LysoPLA I)	LYPLA1	LYPLA1 APT1 LPL1	230	100893_LAGVTALSC(UniMod:4)WLPLR	33445.5	20019.5	18422.4	31358.6	17552	28165.5	33129.8	40510.2	31402	16168	28460.4	29247.5	6154.16	50824.5	25479.8	17719.5	29049.6	7483.48	43870	34939.8	40756	44068.9	29059.9	41620.3	28741.5	32932.3	38319.5	35515.4	29855.7	22865.7	28778.6	15372.2	19184.4	13060.3	20275.9	29849.8	13493.3	20078.6	21053.7	32690.5	8103.74	26138.7	11150.9	44794
Q8IUR5	Transmembrane and TPR repeat-containing protein 1	TMTC1	TMTC1 ARG99	882	100898_LALAQVLAVMGQTK	30996.5	28900.8	42080.4	33159.9	20010.4	81295.2	30648.4	52619.5	36070.8	57039.9	37632.9	42183.7	46054.6	86227.9	52731	64163.1	43298.3	29379.7	107499	53660.6	117228	99707.7	79339.5	73469.1	63513.3	72012.2	78828.7	61509.6	64844.2	40072	31230.7	34917.8	30462.2	48661.3	46899.7	62821.5	33413.8	20386.8	32598.8	25978.9	8706.55	18274.2	54112.3	42087.9
P09525	Annexin A4 (35-beta calcimedin) (Annexin IV) (Annexin-4) (Carbohydrate-binding protein p33/p41) (Chromobindin-4) (Endonexin I) (Lipocortin IV) (P32.5) (PP4-X) (Placental anticoagulant protein II) (PAP-II) (Protein II)	ANXA4	ANXA4 ANX4	319	10091_AASGFNAMEDAQTLR	60268.7	76475.4	79866.2	65984.2	55953.3	78181	58153.8	83193.2	81205.1	62667.6	60986.8	60097.9	98456.8	74748.4	68112.2	59264.4	66015.8	81608	80972.3	85735.1	56729	55136.9	65171.9	98587.2	62218.5	47204.8	102594	51913.3	64899.1	64895.8	72701.9	80140.4	104384	45361.9	103098	72182.6	50782.7	71319.2	82013.5	44209.6	32369.4	53481.9	56185.1	56397.7
Q96A33	Coiled-coil domain-containing protein 47	CCDC47	CCDC47 GK001 MSTP041 PSEC0077	483	100918_LAQAWFNTHR	386121	205671	189380	171436	145462	282578	178654	192035	191104	284091	245662	157637	153602	760472	369597	365978	312247	225761	1.08721e+06	246578	233701	202434	193888	244525	252699	533174	238482	209857	826129	340374	370581	174950	214606	410773	189368	261034	160188	172351	256051	249726	164562	148935	106120	298009
O00567	Nucleolar protein 56 (Nucleolar protein 5A)	NOP56	NOP56 NOL5A	594	100919_LAQFIGNR	411144	357703	339087	813350	311406	809215	553357	1.20295e+06	872481	629053	790123	797734	513129	807909	716050	396909	449824	358754	208087	671798	1.15972e+06	824311	594363	329540	383348	364122	731430	279064	410745	132577	210411	301885	1.20677e+06	210802	449947	269303	315602	776987	586665	469292	290829	430055	481529	631838
O60907	F-box-like/WD repeat-containing protein TBL1X (SMAP55) (Transducin beta-like protein 1X) (Transducin-beta-like protein 1, X-linked)	TBL1X	TBL1X TBL1	577	100927_LAQQQASAAAAAAAATAAATAATTTSAGVSHQNPSK	266854	606997	309886	404385	359157	454335	539513	752587	457314	425785	539980	520484	690203	498911	591659	303596	441948	503326	405689	777941	389257	268414	277294	579937	451669	415675	676586	433259	561635	304007	278938	618170	598676	387606	402334	281018	393190	530561	439640	360332	256925	340481	780892	359224
P43243	Matrin-3	MATR3	MATR3 KIAA0723	847	100932_LASLMNLGMSSSLNQQGAHSALSSASTSSHNLQSIFNIGSR	14401	9595.46	31413	21548.2	18157.1	37935.2	10618.2	8556.4	9108.59	19288.2	28530.3	23632.2	10865	33695.3	21081.8	22247.7	19376.8	13544.2	40450.6	17795.7	46943.8	42790.3	23688.4	31509.4	23397.4	33089.2	45025	26073.1	36527.3	24997	10610.6	17187.7	9628.49	7273.82	13610.3	11872.7	11697.4	6122.09	9104.97	4718.71	4924.75	6756.54	10134.8	20725.2
Q8WW33	Gametocyte-specific factor 1 (Protein FAM112B)	GTSF1	GTSF1 FAM112B	167	100937_LATC(UniMod:4)PFNAR	193243	93363.5	192124	216436	176449	234365	193311	240847	231620	212635	224592	211293	171109	278067	259671	193696	253230	200905	185609	193617	147422	128815	108498	169575	159297	129821	257658	125042	185328	100915	172399	213313	178271	120716	196066	179423	198655	261217	98348.2	141634	117760	152693	107587	198563
Q9Y490	Talin-1	TLN1	TLN1 KIAA1027 TLN	2541	10094_AATAPLLEAVDNLSAFASNPEFSSIPAQISPEGR	3176.89	8022.03	6107.29	5024.09	2661.58	7616.07	2311.98	8092.27	9219.03	2901.44	5455.59	3118.12	3422.38	4167.84	10786.2	15201.6	14280.4	15004	9697.48	5382.59	7929.01	3665.7	7614.21	7502.43	8046.97	4807.09	15203.6	16539.9	6410.31	4168.63	2588.23	6666.4	5395.87	8885.99	2491.7	8276.23	7050.15	1786.58	2437.44	9220.86	2246.21	1075.42	4152.5	2642.11
P21399	Cytoplasmic aconitate hydratase (Aconitase) (EC 4.2.1.3) (Citrate hydro-lyase) (Ferritin repressor protein) (Iron regulatory protein 1) (IRP1) (Iron-responsive element-binding protein 1) (IRE-BP 1)	ACO1	ACO1 IREB1	889	100978_LFFWNSK	71557	50993.5	188438	118461	101131	133486	72660.3	80355.2	51659.7	97069.9	104094	57064.1	66593.4	148540	77952.6	51270.4	68741	47897.4	199301	84055.2	236445	157122	124523	137012	124210	140671	138291	128071	107728	83115.3	63735.9	56009.6	142508	97096	130607	121161	57375.8	66152.7	41011.3	70060.9	36923.6	38557.5	66665.1	88978.6
Q8N128	Protein FAM177A1	FAM177A1	FAM177A1 C14orf24	213	10098_AATSTLSVC(UniMod:4)DFLGEK	69258	178227	162814	63238.7	39909.6	59040	135602	198223	119493	145871	74596.3	137013	202475	64700.4	159830	38270	98492	52142.9	111511	203527	103627	91809	46051.9	130369	129424	41478.6	211039	126093	52566.6	43433.5	62496.8	37771.5	148182	82138.9	105289	49536.1	108349	142041	124692	92015.4	66600.9	56981.9	200236	104846
O14773	Tripeptidyl-peptidase 1 (TPP-1) (EC 3.4.14.9) (Cell growth-inhibiting gene 1 protein) (Lysosomal pepstatin-insensitive protease) (LPIC) (Tripeptidyl aminopeptidase) (Tripeptidyl-peptidase I) (TPP-I)	TPP1	TPP1 CLN2 GIG1 UNQ267/PRO304	563	100982_LFGGNFAHQASVAR	137592	123025	112401	162062	135851	163174	242365	207641	152027	163899	164388	170449	100789	256092	194603	181272	209268	151450	170310	180397	175424	136671	145476	162195	116333	144605	210801	155315	111366	140490	157698	98997.4	119972	187004	158118	180022	199815	244247	209558	130983	62745.3	122678	134142	225694
P17535	Transcription factor jun-D	JUND	JUND	347	100996_LFPGAPPTAAAGSMMK	162932	342449	284479	215442	184342	253771	286948	383641	252061	264391	260878	233226	382541	285883	368668	192785	230956	295470	179428	349564	170951	230733	144052	207723	253669	210769	368081	206187	222108	159283	153710	281186	281523	130472	216405	204128	228309	330014	258988	125050	117586	188496	342486	180258
P18084	Integrin beta-5	ITGB5	ITGB5	799	100999_LFPNC(UniMod:4)VPSFGFR	158006	236695	275902	253643	122039	237195	224256	293250	218142	273014	217913	223963	348728	225504	226227	141731	270823	244795	182011	422486	394343	326932	134220	232889	187513	177426	265801	162404	206575	124905	174391	439492	283920	158038	228639	273301	193464	317542	251933	273561	80074.1	223947	320857	322345
P09543	2',3'-cyclic-nucleotide 3'-phosphodiesterase (CNP) (CNPase) (EC 3.1.4.37)	CNP	CNP	421	101_AGQVFLEELGNHK	155717	118686	120361	170755	144392	206565	173387	198155	167284	247418	230887	186046	194045	243071	251341	157050	164633	144748	248237	148611	283074	190506	173379	137835	152340	129743	206036	185301	95953.2	91232.9	139636	132703	159834	223281	154298	193675	139449	211739	137874	149720	101817	173972	117293	195330
P11766	Alcohol dehydrogenase class-3 (EC 1.1.1.1) (Alcohol dehydrogenase 5) (Alcohol dehydrogenase class chi chain) (Alcohol dehydrogenase class-III) (Glutathione-dependent formaldehyde dehydrogenase) (FALDH) (FDH) (GSH-FDH) (EC 1.1.1.-) (S-(hydroxymethyl)glutathione dehydrogenase) (EC 1.1.1.284)	ADH5	ADH5 ADHX FDH	374	10100_AAVAWEAGKPLSIEEIEVAPPK	117979	140758	170536	181982	144272	191947	157769	219143	124285	172297	205396	190408	161245	242497	211993	154273	150107	133345	173157	141710	197626	194216	140404	146523	168144	198130	200833	186668	170260	106401	122923	115633	171858	176713	196515	172688	117169	96787.8	124739	136080	97487.8	126798	84583.2	200516
P13804	Electron transfer flavoprotein subunit alpha, mitochondrial (Alpha-ETF)	ETFA	ETFA	333	10101_AAVDAGFVPNDMQVGQTGK	54486.8	51073.7	74071	84161	68473.6	112193	71937.7	65587.4	65203.4	92484.7	79128.2	83565.9	88680.6	101419	108261	59073.4	60960.1	77775.4	75925.7	51847.4	78218.1	69262.6	57768.5	71791.7	52193.1	82864.7	113030	39918.3	55706	45871	57206.2	124968	47010.3	77604.1	105607	84632.4	37826	50043.6	54431.2	60439.1	22395.4	48220.9	48565.6	77437.6
P10301	Ras-related protein R-Ras (p23)	RRAS	RRAS	218	101012_LFTQILR	154361	200198	228864	189278	180727	237119	216400	327780	183668	203250	218670	168508	176188	248072	218171	147602	184574	171079	161314	201225	162214	146088	111130	147289	154524	199982	220349	140797	142704	87411.1	133958	196772	207762	190808	187335	227180	114867	206858	173672	114039	68245.6	111923	164351	162775
P13716	Delta-aminolevulinic acid dehydratase (ALADH) (EC 4.2.1.24) (Porphobilinogen synthase)	ALAD	ALAD	330	10104_AAVLEAMTAFR	101187	70865.5	119516	62231	50795.4	73286.6	83375	81632.2	65423.5	87039.3	85877.5	80245.5	95398	116433	58098.7	82753.7	103849	89555.4	87973.1	80271.6	104984	182175	104916	85114	74756.4	76387.2	3754.95	84040.1	87313.1	72728.2	75009.4	52505.4	99381.7	75820	77720	75728.5	84431.3	83164.9	59069.6	72538.7	37549.5	69426.9	84298.2	91054.5
P55268	Laminin subunit beta-2 (Laminin B1s chain) (Laminin-11 subunit beta) (Laminin-14 subunit beta) (Laminin-15 subunit beta) (Laminin-3 subunit beta) (Laminin-4 subunit beta) (Laminin-7 subunit beta) (Laminin-9 subunit beta) (S-laminin subunit beta) (S-LAM beta)	LAMB2	LAMB2 LAMS	1798	101041_LGIVQGIVGAR	169384	119822	123956	151405	136775	159736	167639	190733	107593	215960	227650	209773	121727	203557	182426	161578	170661	176006	191630	101538	209286	150135	113746	159920	158069	231295	270942	167959	209408	142326	176188	110748	142825	150604	166992	171848	114772	147334	158813	137427	95147.3	135817	124487	195586
Q75QN2	Integrator complex subunit 8 (Int8) (Protein kaonashi-1)	INTS8	INTS8 C8orf52	995	101056_LGQLLAATC(UniMod:4)K	415812	323681	453129	503488	370710	514722	424619	368470	377924	385506	437337	343747	354019	246142	520618	432969	439892	274775	419838	558044	601392	295153	327377	365309	348522	282714	644103	364268	367639	323568	444000	292097	448056	428138	593180	510291	319635	366990	460920	358243	218253	197913	382001	460761
P62873	Guanine nucleotide-binding protein G(I)/G(S)/G(T) subunit beta-1 (Transducin beta chain 1)	GNB1	GNB1	340	10106_AC(UniMod:4)ADATLSQITNNIDPVGR	41023.5	51781.4	29850.1	54641.2	29533.4	64969.3	47781.9	73593.3	37182.5	61864.5	64954.6	52288.3	28192.9	81243.6	26795.2	32242	82923.3	21795.4	62073.7	55112.8	68444.9	61203.8	44820.3	44757.6	40662.8	55036.5	63369.7	40897.3	50427.8	31799.1	42696	31213.3	22452.3	39094.7	47857.9	54412.1	30991.9	52723.9	37517.3	40628	12434.3	34251	50409.1	89742.8
Q9P2K5	Myelin expression factor 2 (MEF-2) (MyEF-2) (MST156)	MYEF2	MYEF2 KIAA1341	600	101061_LGSAMIGGFAGR	620716	661099	824736	824801	608309	964051	703223	714741	590008	768609	756928	673039	716016	888126	788436	637650	717406	656704	667699	938815	658013	623329	482000	617545	620162	694532	684142	468526	640050	474770	1.37552e+06	419915	613774	736995	601422	602545	523406	776972	631929	605164	325187	610973	879033	794456
Q14315	Filamin-C (FLN-C) (FLNc) (ABP-280-like protein) (ABP-L) (Actin-binding-like protein) (Filamin-2) (Gamma-filamin)	FLNC	FLNC ABPL FLN2	2725	101063_LGSFGSITR	359483	244808	279873	233450	435469	551146	433743	614682	352488	344863	381099	336112	386426	465298	458734	283267	308321	332908	474472	380935	473344	492735	187591	422822	351035	466406	445312	416862	373644	310374	314655	281244	312601	214008	343112	374623	343478	448316	369449	323563	176772	302763	447098	368241
O60664	Perilipin-3 (47 kDa mannose 6-phosphate receptor-binding protein) (47 kDa MPR-binding protein) (Cargo selection protein TIP47) (Mannose-6-phosphate receptor-binding protein 1) (Placental protein 17) (PP17)	PLIN3	PLIN3 M6PRBP1 TIP47	434	101084_LHQMWLSWNQK	34177.1	27252.8	41407.4	43591.8	33623.7	60492.6	39734.8	45675.6	36023.3	33598.5	31999.5	38099.5	35837	51939.8	38587.7	36198.8	33747.5	36467.7	40703.6	38122.7	40693.5	30469.8	35741.5	23822.5	30340.3	31747.2	63040.9	51211.3	35435.5	21228.2	34736.7	35671.1	39731.4	39198.3	45158.9	35508.6	33632.7	35771.5	34363	27415.1	28980.2	30028.4	31890.8	51268.6
O60664	Perilipin-3 (47 kDa mannose 6-phosphate receptor-binding protein) (47 kDa MPR-binding protein) (Cargo selection protein TIP47) (Mannose-6-phosphate receptor-binding protein 1) (Placental protein 17) (PP17)	PLIN3	PLIN3 M6PRBP1 TIP47	434	101086_LHQMWLSWNQK	137697	104997	127268	117237	109616	159786	115645	122918	94366.9	118732	61707.8	162351	84301.5	182305	137513	106574	115750	88668.6	149745	112499	147190	116671	108342	125660	122021	143122	148194	105854	131121	115693	119636	73467.8	111713	105296	119110	113633	83181.3	76773.8	65749.7	78316.3	60871	177417	70422.9	95297.6
Q9Y2X3	Nucleolar protein 58 (Nucleolar protein 5)	NOP58	NOP58 NOL5 NOP5 HSPC120	529	101095_LIAHAGSLLNLAK	40489.5	43328.3	35974.6	74575.7	69236.3	112238	47813.8	44492.1	39044.4	14330.5	56679.1	55394.9	33134.5	52228.2	42661.8	20420.2	21042.2	5366.66	89154.7	45518	97912.5	75706.7	59910.9	72887.6	41358.1	73447.8	66842.2	50192.2	54748.1	46805.4	44835.2	33897.3	46176.2	78796.8	22230.8	84133.4	28531.5	32118.9	56435.2	28899	17559	47359.9	45075.4	43513.8
O00567	Nucleolar protein 56 (Nucleolar protein 5A)	NOP56	NOP56 NOL5A	594	101096_LIAHAGSLTNLAK	128928	106248	244194	133311	158617	161752	74976.8	77189	115907	122363	105589	175197	53335.7	181673	159831	97464.5	122523	114935	170974	96501.7	167683	151760	125681	132046	166136	141379	199583	134685	115902	115316	109462	76099.5	92209	202030	197127	161884	116490	111396	101452	124587	59209.8	88888.1	61271.7	195088
Q8NI27	THO complex subunit 2 (Tho2) (hTREX120)	THOC2	THOC2 CXorf3	1593	101097_LIALAIC(UniMod:4)K	488409	971029	24784.6	737348	18276.9	375323	860242	2.1808e+06	314050	786054	1.03673e+06	562578	990542	1.00105e+06	747934	616025	468356	87864.1	2.35374e+06	2.17769e+06	1.05396e+06	280889	428417	1.30172e+06	1.54082e+06	1085.77	688327	477669	358314	10857.7	165702	989862	1085.77	898299	1.11416e+06	446787	750832	1.03762e+06	744603	629341	271465	491347	826391	1.10079e+06
Q92797	Symplekin	SYMPK	SYMPK SPK	1274	101099_LIANLNMLLR	934771	990478	1.53204e+06	852805	513783	672959	866288	784958	798712	951298	776324	813994	911815	1.94397e+06	1.1957e+06	1.20609e+06	1.44112e+06	890867	445714	538604	411840	312730	456091	553566	662301	583257	835072	491253	793395	626789	773499	776236	1.53528e+06	708536	564658	589409	635913	669875	824315	692007	394583	690123	833829	1.64393e+06
Q86YV5	Tyrosine-protein kinase PRAG1 (EC 2.7.10.2) (PEAK1-related kinase-activating pseudokinase 1) (Sugen kinase 223) (SgK223)	PRAG1	PRAG1 SGK223	1406	101110_LIISNFLK	60779.2	42389	74291.6	107157	115359	149871	59432.3	71824.6	46029	85720.3	62505.5	71437.1	17420.5	92252.6	65653.7	55287.5	29659.6	41014.1	144094	72567.4	174931	125783	89514.4	106128	81503.4	105208	114081	98015.5	105200	61048.3	30677	48135.2	65881.2	107313	122296	108395	10900.5	37439.9	47188.5	56016.9	34804.7	49175.8	54311.3	17652.3
O94915	Protein furry homolog-like (ALL1-fused gene from chromosome 4p12 protein)	FRYL	FRYL AF4P12 KIAA0826	3013	101115_LINQVNTIK	865644	2.06888e+06	2.37687e+06	554101	476584	589980	1.82039e+06	1.7857e+06	1.75673e+06	1.26695e+06	1.17113e+06	1.11873e+06	2.125e+06	1.35574e+06	1.51522e+06	1.32403e+06	493853	1.30985e+06	351786	1.89075e+06	355573	337534	232431	696672	822775	640330	1.38846e+06	970557	677514	612130	1.03885e+06	1.8238e+06	2.03852e+06	387106	474311	1.19238e+06	1.50858e+06	1.84328e+06	1.6458e+06	1.34228e+06	706838	1.22813e+06	2.29171e+06	782553
O75122	CLIP-associating protein 2 (Cytoplasmic linker-associated protein 2) (Protein Orbit homolog 2) (hOrbit2)	CLASP2	CLASP2 KIAA0627	1294	101117_LIPLITSNC(UniMod:4)TSK	524190	984261	700193	793936	357379	638721	815593	707123	783781	819716	870059	989762	887824	377399	874175	309485	561432	773890	476723	392839	504547	401247	420989	669784	769359	593563	907498	627120	724183	551540	476449	342710	833454	641066	715397	567243	784993	906950	822987	651636	541604	732408	878002	330788
P62879	Guanine nucleotide-binding protein G(I)/G(S)/G(T) subunit beta-2 (G protein subunit beta-2) (Transducin beta chain 2)	GNB2	GNB2	340	10112_AC(UniMod:4)GDSTLTQITAGLDPVGR	97052.3	78240.9	147127	121615	89124.7	151681	119173	167708	99998.4	149292	163596	130203	107628	223479	164844	129980	153000	90044.1	186944	131964	196210	205169	134230	163272	133770	157455	164933	120031	154598	93417	82232.5	88880	120475	109095	117923	115262	92565.6	114446	96889.8	104196	50604.4	81078.8	84297.2	202743
Q15149	Plectin (PCN) (PLTN) (Hemidesmosomal protein 1) (HD1) (Plectin-1)	PLEC	PLEC PLEC1	4684	101125_LISLFQAMK	87900.1	59078	71323.1	109588	65934.8	104524	90718.6	170056	76857.5	65832.7	82132.1	94976.4	162793	164579	103493	76553	89708.5	112366	81944.8	66817.7	95252.7	65465.6	64637.1	64821.2	63858.8	81586.2	95950.4	63046.1	85002.5	57019.1	75378.8	57214.6	91406.6	145956	112024	87586.5	70980.4	124962	91325.4	93174.2	24702.4	65885.5	138431	127004
P07203	Glutathione peroxidase 1 (GPx-1) (GSHPx-1) (EC 1.11.1.9) (Cellular glutathione peroxidase)	GPX1	GPX1	203	101129_LITWSPVC(UniMod:4)R	268489	209540	218084	259240	251885	286828	195939	263293	95173.8	248906	258631	215515	236997	501153	296730	251504	311834	228044	255846	234967	289315	203808	157195	217445	222379	228945	287546	174460	230958	180007	241778	184240	317652	154217	315432	273006	185515	247624	211523	193782	95285.5	167366	209140	234919
Q68DK2	Zinc finger FYVE domain-containing protein 26 (FYVE domain-containing centrosomal protein) (FYVE-CENT) (Spastizin)	ZFYVE26	ZFYVE26 KIAA0321	2539	101149_LLATVAC(UniMod:4)LGASPR	402547	638549	476996	463107	393729	503849	448427	495789	365364	451842	472145	435651	614019	588321	564356	384095	303502	429162	464779	490216	466042	414322	359920	445410	427917	431665	525396	393763	469406	334045	305926	487510	502697	458159	494868	451935	460210	642165	405797	419166	346871	335723	634987	469726
P56730	Neurotrypsin (EC 3.4.21.-) (Leydin) (Motopsin) (Serine protease 12)	PRSS12	PRSS12	875	101151_LLC(UniMod:4)GATLLSSC(UniMod:4)WVLTAAHC(UniMod:4)FK	68123.5	70014.5	85877.8	51528	71858.3	111070	48175	65679.5	46015.7	74129.9	85443.5	64922.9	23564.9	76651.9	99410.3	94504.8	92962.6	45430.9	52287.8	66604	110753	97340.7	33809.5	65728.4	45615.1	64254.3	96812.4	52100.9	78855.3	30430.9	65646.9	71304.8	102727	37573.7	78763.2	42515.1	54687.2	51515.3	29208.9	34760	16565.7	63119.1	32536.8	39001
P02751	Fibronectin (FN) (Cold-insoluble globulin) (CIG) [Cleaved into: Anastellin; Ugl-Y1; Ugl-Y2; Ugl-Y3]	FN1	FN1 FN	2386	101152_LLC(UniMod:4)QC(UniMod:4)LGFGSGHFR	385401	443552	447596	405325	391258	375791	454577	513074	428055	372759	369260	333400	436681	470998	440531	394754	505187	456208	318764	438399	413161	355673	291781	409643	363174	360144	473329	317787	353393	259148	413758	420998	450831	354961	373843	314347	369337	424046	447731	361538	236229	259974	474272	533210
P50748	Kinetochore-associated protein 1 (Rough deal homolog) (HsROD) (Rod) (hRod)	KNTC1	KNTC1 KIAA0166	2209	101156_LLFLTC(UniMod:4)QK	214621	295426	279872	262606	219983	271008	275193	314322	209570	270285	276310	271792	313924	242764	287571	177095	224239	235014	208161	311619	220889	210532	160918	235078	237940	219152	291933	205635	246331	189147	205164	277180	306281	222113	264860	224155	223309	321456	259762	205378	134069	222212	336099	246363
Q5T160	Probable arginine--tRNA ligase, mitochondrial (EC 6.1.1.19) (Arginyl-tRNA synthetase) (ArgRS)	RARS2	RARS2 RARSL	578	101158_LLGITPVC(UniMod:4)R	366368	337092	366614	460859	403751	370126	363918	377581	325593	365637	390446	293929	341579	572879	455841	397345	426481	318321	347395	293569	259052	321401	162209	324496	322372	318366	281568	306900	327620	304411	275728	285950	395199	444499	403406	406270	284447	399481	378586	334019	192151	301837	359455	508764
Q9BU76	Multiple myeloma tumor-associated protein 2 (hMMTAG2)	MMTAG2	MMTAG2 C1orf35	263	101159_LLGLGSASGSVGR	255902	228451	202005	162261	160575	209019	226495	242153	209656	227091	207848	230686	205124	469125	285006	254498	440899	280304	163974	247953	616709	522545	136207	173099	199479	160265	235124	183395	183000	131934	255684	262846	269536	181550	212258	714178	213767	273037	272693	195363	113930	206027	269857	291576
P04839	Cytochrome b-245 heavy chain (EC 1.-.-.-) (CGD91-phox) (Cytochrome b(558) subunit beta) (Cytochrome b558 subunit beta) (Heme-binding membrane glycoprotein gp91phox) (NADPH oxidase 2) (Neutrophil cytochrome b 91 kDa polypeptide) (Superoxide-generating NADPH oxidase heavy chain subunit) (gp91-1) (gp91-phox) (p22 phagocyte B-cytochrome)	CYBB	CYBB NOX2	570	101162_LLGSALALAR	80693.6	87061.8	115713	192247	153125	192659	96866.8	115569	80925.5	129882	135783	114724	34912.9	152544	94764.9	104416	101855	66428.5	144891	137987	161271	130112	137963	147985	112811	143801	146360	102219	125281	122392	120372	82004.5	124737	179339	197668	178795	85450.3	117816	83594.4	109107	55573.2	85850.6	119724	137475
P61163	Alpha-centractin (Centractin) (ARP1) (Actin-RPV) (Centrosome-associated actin homolog)	ACTR1A	ACTR1A CTRN1	376	10117_AC(UniMod:4)YLSINPQKDETLETEK	106389	135795	169393	187303	89063.5	181267	161535	180851	132987	92350.8	197500	142911	159192	130979	175422	128422	138342	115838	127217	104076	124659	120839	84339.3	124083	124356	125012	228185	92485.1	122448	134985	107515	93968.5	187743	115111	184542	138547	130849	171960	138800	21088	82454.2	130583	224499	80692
Q14204	Cytoplasmic dynein 1 heavy chain 1 (Cytoplasmic dynein heavy chain 1) (Dynein heavy chain, cytosolic)	DYNC1H1	DYNC1H1 DHC1 DNCH1 DNCL DNECL DYHC KIAA0325	4646	101176_LLLIQAFRPDR	73573	41343.5	39783.3	108261	100163	114494	64402.9	41825.6	63526.3	95654.4	89443.3	80844.7	27830.9	83704.4	57711.9	46221.9	42372.1	44354.3	83269.8	76821.9	75312.4	127007	87238.4	72997	43574.2	95598.9	68215.7	34984.5	101022	70895.3	46813.6	35688	45953.5	84155.4	50098.2	82962.5	68084.7	40089.8	53236.7	47648	39559.4	41813.5	39496.6	120341
Q9NRA0	Sphingosine kinase 2 (SK 2) (SPK 2) (EC 2.7.1.91)	SPHK2	SPHK2	654	101181_LLLLVNPFGGR	112885	148605	134679	66282	75517.1	86088	138280	206311	135781	116311	116988	120532	225259	186441	182029	74634.8	110917	143289	81565.2	134726	157696	59850.7	59339.9	79684.4	111075	102362	175269	91174.7	138433	74607.9	84579.5	158985	111483	56838.1	73249.1	89427.2	111248	110871	108931	72720	28388.9	78664.9	169667	72622.5
P54802	Alpha-N-acetylglucosaminidase (EC 3.2.1.50) (N-acetyl-alpha-glucosaminidase) (NAG) [Cleaved into: Alpha-N-acetylglucosaminidase 82 kDa form; Alpha-N-acetylglucosaminidase 77 kDa form]	NAGLU	NAGLU UFHSD1	743	101189_LLLTSAPSLATSPAFR	852521	680162	2.3979e+06	1.61604e+06	1.31779e+06	1.7731e+06	2.23671e+06	2.76038e+06	1.89741e+06	2.02553e+06	2.35601e+06	2.33942e+06	2.73122e+06	1.0957e+06	2.23852e+06	794424	1.47775e+06	1.96935e+06	384872	3.54167e+06	1.63887e+06	1.32682e+06	1.35257e+06	2.11906e+06	2.18037e+06	1.75879e+06	3.05061e+06	2.01407e+06	2.37951e+06	1.33253e+06	799729	2.65041e+06	2.4656e+06	1.6578e+06	1.43854e+06	1.23601e+06	1.76697e+06	1.78332e+06	1.63763e+06	1.50347e+06	821035	1.36101e+06	2.71558e+06	765958
Q15149	Plectin (PCN) (PLTN) (Hemidesmosomal protein 1) (HD1) (Plectin-1)	PLEC	PLEC PLEC1	4684	101192_LLLWSQR	92073.9	86357.7	99359.5	192055	102389	137792	183249	142276	105934	90840.8	113692	134189	73412.9	176141	158163	135464	35269.6	96259.9	162277	156218	136350	118598	180975	142947	103711	126215	148778	109232	38940.8	121902	88349.5	85402.2	106631	183781	127345	115444	142435	115035	56674.6	35951.7	46669.3	107104	128959	144197
Q9ULH0	Kinase D-interacting substrate of 220 kDa (Ankyrin repeat-rich membrane-spanning protein)	KIDINS220	KIDINS220 ARMS KIAA1250	1771	101197_LLNIVSVTGR	345284	153474	176971	285746	201638	318115	832098	867892	981876	399058	249556	304232	132749	240780	291215	136882	192357	238565	383402	154113	371074	314416	252119	228419	210705	189914	233065	182954	224721	117138	199005	83217.9	116197	230326	279132	307817	134476	204435	233656	125595	119809	139811	163307	272636
Q9NXH8	Torsin-4A (Torsin family 4 member A)	TOR4A	TOR4A C9orf167	423	101217_LLQPGGGPDVGTGAPRPGC(UniMod:4)SPR	81389.4	88569.3	88776.6	101127	99396.8	123134	77581.9	88111	79482.7	89079.4	84084.2	72853	66860.6	108087	111449	76907.8	95310.1	74590.6	96125.1	82303.8	107883	74649.1	72030	102266	89903.6	87046.2	104285	65540.4	89234.7	67325.8	66753.2	84119.3	103493	108758	89800.7	88733.9	33396	54530.4	86552.4	69958.1	47170	76920.6	84112.1	91630.1
P28062	Proteasome subunit beta type-8 (EC 3.4.25.1) (Low molecular mass protein 7) (Macropain subunit C13) (Multicatalytic endopeptidase complex subunit C13) (Proteasome component C13) (Proteasome subunit beta-5i) (Really interesting new gene 10 protein)	PSMB8	PSMB8 LMP7 PSMB5i RING10 Y2	276	101224_LLSNMMC(UniMod:4)QYR	164929	104687	135427	227615	194796	9577.11	270498	126376	108218	431023	250321	254456	344889	267652	148462	111952	134772	234151	142930	102981	150061	122812	120545	183247	159419	183695	141631	166579	213947	149701	139194	100678	153376	117013	231009	190535	230398	296698	246836	196617	151928	253150	132655	158112
Q96JH7	Deubiquitinating protein VCIP135 (EC 3.4.19.12) (Valosin-containing protein p97/p47 complex-interacting protein 1) (Valosin-containing protein p97/p47 complex-interacting protein p135) (VCP/p47 complex-interacting 135-kDa protein)	VCPIP1	VCPIP1 KIAA1850 VCIP135	1222	101225_LLSPILAR	40491.1	46796.6	60648.9	45031.3	44132.8	39439.4	30647.8	29691.2	38306.5	60330.2	42367	47026	53293.9	59329.3	29559.8	25672.7	17462.6	39535.4	89163.9	75798.2	56938.4	44470.5	35467.3	47641.5	35613.7	55244.7	21819.3	49743.7	31519.1	35346.6	44783.2	36117	52080.5	54864.6	60187.9	60970	20867.4	15909.7	68791.5	36263.3	22795.5	24874.2	49316.6	70542.7
Q8N1F7	Nuclear pore complex protein Nup93 (93 kDa nucleoporin) (Nucleoporin Nup93)	NUP93	NUP93 KIAA0095	819	101228_LLSPVVPQISAPQSNK	240390	249583	365527	345878	300829	552482	279531	428512	339137	334219	340738	342696	296942	555426	469700	333270	579110	287770	440724	306892	477773	331395	255675	289445	245373	338496	352902	257770	328281	249768	261507	223480	391377	334725	411487	432921	275109	321263	284217	263253	257925	250182	326748	325287
Q12769	Nuclear pore complex protein Nup160 (160 kDa nucleoporin) (Nucleoporin Nup160)	NUP160	NUP160 KIAA0197 NUP120	1436	101233_LLTGWMPTAIR	52927.1	54756.7	69717.9	59207.6	39944.9	91354.7	84969.1	70546.1	49224.6	90407.2	84635.6	53488.9	69980.6	59534	93317.9	61058.6	78753.3	54073.7	102787	67154.2	128151	82080.4	62418.7	80742.1	74526.1	67314.6	97520.1	68335.4	60367	51572.8	41673.9	44325.6	82013.4	62573.7	52599.3	68806.2	45476.8	61843.1	65866.9	61564	39459.6	41213.4	76308.3	78886.2
Q2TAY7	WD40 repeat-containing protein SMU1 (Smu-1 suppressor of mec-8 and unc-52 protein homolog) [Cleaved into: WD40 repeat-containing protein SMU1, N-terminally processed]	SMU1	SMU1	513	101244_LMALLGQALK	103324	65078.9	169597	145998	135774	189917	297927	197617	96755.9	215852	160126	275221	84317.9	155297	136307	74259.8	161699	101826	171179	144483	182476	117259	139253	101925	126936	606953	185390	180252	81943.4	128536	91604.2	80172.7	66498.8	101394	157425	208529	193800	118172	119473	136583	120760	230103	34271.7	174892
Q00610	Clathrin heavy chain 1 (Clathrin heavy chain on chromosome 17) (CLH-17)	CLTC	CLTC CLH17 CLTCL2 KIAA0034	1675	10125_ADDPSSYMEVVQAANTSGNWEELVK	11412	15438.7	24923.1	10344.3	22281.5	44962.3	9409.69	22247.2	10787.9	17410.9	13607.1	14831.1	7083.71	42074.7	11473.7	21177.6	11446.4	11362.4	43999	16339.1	44752.2	39055.4	26873.9	28426.6	14902.6	25183.4	23276.4	10794.3	11385.4	18417.2	9978.91	10007.4	14021.2	9095.59	32135.6	16934.4	17577.7	17502.2	15693.9	9855.05	4371.34	7280	9083.21	21824.4
Q06210	Glutamine--fructose-6-phosphate aminotransferase [isomerizing] 1 (EC 2.6.1.16) (D-fructose-6-phosphate amidotransferase 1) (Glutamine:fructose-6-phosphate amidotransferase 1) (GFAT 1) (GFAT1) (Hexosephosphate aminotransferase 1)	GFPT1	GFPT1 GFAT GFPT	699	101252_LMPVIMIIMR	105320	53808	135860	234186	82784.4	186396	263527	278323	161630	64225.2	235572	268933	51366	290247	209603	176072	184632	105362	736707	469657	501932	327354	446259	377654	253602	316830	389577	313768	271235	233950	39701.4	91049.2	139173	171024	80257.5	177478	202106	82534.6	126322	44245.8	18416.6	84671.7	52416.6	187691
P33121	Long-chain-fatty-acid--CoA ligase 1 (EC 6.2.1.3) (Acyl-CoA synthetase 1) (ACS1) (Long-chain acyl-CoA synthetase 1) (LACS 1) (Long-chain acyl-CoA synthetase 2) (LACS 2) (Long-chain fatty acid-CoA ligase 2) (Palmitoyl-CoA ligase 1) (Palmitoyl-CoA ligase 2)	ACSL1	ACSL1 FACL1 FACL2 LACS LACS1 LACS2	698	101260_LMVTGAAPVSATVLTFLR	150582	105752	252232	344080	148734	279802	404134	448053	267953	132140	335576	381412	76329.5	507067	335579	286686	290783	166280	493930	688530	732164	363558	629888	578102	381308	475995	642442	517082	392630	331875	69832	122832	213054	261336	138568	209855	325643	113372	198948	161924	41667.3	169423	96453.9	280426
P61970	Nuclear transport factor 2 (NTF-2) (Placental protein 15) (PP15)	NUTF2	NUTF2 NTF2	127	10127_ADEDPIMGFHQMFLLK	102031	84469.1	191483	152061	140700	249506	136984	153853	94536.8	150157	192037	140739	77583	206196	143676	110351	107323	88519.8	212759	164876	249759	208882	154152	180444	146493	193363	227918	168338	193693	141417	88473.8	74075.1	157212	143029	133184	178155	105758	55107.2	89322.3	121641	42516.2	72310.4	76014.1	132132
Q7Z3J2	UPF0505 protein C16orf62 (Esophageal cancer-associated protein)	C16orf62	C16orf62 101F10.2	963	101276_LNQLSVNLWHLAQR	908703	752417	974840	1.40498e+06	961600	1.42538e+06	1.38661e+06	1.1104e+06	977340	884208	1.14311e+06	1.1361e+06	681738	1.52189e+06	1.27321e+06	1.19295e+06	1.20216e+06	884674	1.3801e+06	1.11869e+06	742205	1.15812e+06	1.1621e+06	1.25149e+06	998748	1.18329e+06	1.11756e+06	963576	1.02996e+06	1.03057e+06	858155	708693	1.02684e+06	1.17851e+06	1.09644e+06	1.03734e+06	1.03251e+06	930276	960114	709903	513771	911163	819190	1.17329e+06
Q6UUV9	CREB-regulated transcription coactivator 1 (Mucoepidermoid carcinoma translocated protein 1) (Transducer of regulated cAMP response element-binding protein 1) (TORC-1) (Transducer of CREB protein 1)	CRTC1	CRTC1 KIAA0616 MECT1 TORC1 WAMTP1	634	101327_LPPGGPLLPSASLTR	1.21865e+06	553377	598268	1.57733e+06	467071	668885	993092	747009	516226	1.16718e+06	557691	634489	690839	660175	1.11061e+06	1.07894e+06	1.00329e+06	510977	457105	785419	335714	1.23622e+06	951943	625313	1.08967e+06	1.35507e+06	1.15802e+06	280555	1.00722e+06	918769	1.22078e+06	660031	605440	680212	540556	1.49609e+06	214296	848976	979459	995833	381402	805506	632692	593962
Q92615	La-related protein 4B (La ribonucleoprotein domain family member 4B) (La ribonucleoprotein domain family member 5) (La-related protein 5)	LARP4B	LARP4B KIAA0217 LARP5	738	101341_LPSALTATAC(UniMod:4)K	136865	130008	213356	151877	115027	177298	143834	219515	176451	142046	189146	167842	239538	185087	199722	119801	168452	209016	198253	119723	179818	154568	110305	173186	194227	127159	256170	168655	143717	125953	209317	168056	214177	124842	159586	134542	161583	133555	149513	144740	61350.3	157695	210132	133502
Q96MW5	Conserved oligomeric Golgi complex subunit 8 (COG complex subunit 8) (Component of oligomeric Golgi complex 8)	COG8	COG8	612	101344_LPSFQQSC(UniMod:4)R	101727	77104.6	78676.6	71136.1	272401	248135	470194	63872.6	54789.1	63031.6	111261	41874.7	64234	377280	60884.8	50681.6	61438.4	361486	51681.9	90365.9	50671.4	41421.2	50648.8	49472.4	44003	49362.6	83426	67588.1	43090.7	93023.6	91081.5	73325.9	134347	236378	551828	51917.4	311079	70752.2	104368	41211	54393.9	72772.9	96182.5	84956.8
Q8IZL8	Proline-, glutamic acid- and leucine-rich protein 1 (Modulator of non-genomic activity of estrogen receptor) (Transcription factor HMX3)	PELP1	PELP1 HMX3 MNAR	1130	101347_LPSLGAGFSQGLK	624112	459853	375299	511378	342574	573744	306131	620410	438998	558083	284104	639276	337352	693988	594883	602634	813051	494449	699398	660100	706366	508817	528341	649431	432885	494958	707907	465466	490785	430134	665212	689895	530331	436082	525268	627641	372808	575275	576617	495808	268765	509234	350271	769727
Q9Y6E0	Serine/threonine-protein kinase 24 (EC 2.7.11.1) (Mammalian STE20-like protein kinase 3) (MST-3) (STE20-like kinase MST3) [Cleaved into: Serine/threonine-protein kinase 24 36 kDa subunit (Mammalian STE20-like protein kinase 3 N-terminal) (MST3/N); Serine/threonine-protein kinase 24 12 kDa subunit (Mammalian STE20-like protein kinase 3 C-terminal) (MST3/C)]	STK24	STK24 MST3 STK3	443	10135_ADIWSLGITAIELAR	7541.48	6227.18	14747.4	5674.38	7016.39	11848.8	5773.43	12716.6	6329.12	8937.08	7450.86	14349.7	8398.9	11564.2	10225.8	11633.4	11795.8	5487.45	23903.8	20594.4	26770	16938.8	9563.39	17115.2	7542.74	13019.2	19981.9	18026.3	41551	11283.8	6825.39	4786.71	13241.2	8485.36	10434.2	14209.5	7175.65	5036.41	10087.7	6324.51	5449.71	4480.56	7823.51	12486
Q6PKC3	Thioredoxin domain-containing protein 11 (EF-hand-binding protein 1)	TXNDC11	TXNDC11 EFP1	985	101356_LPTVLFFPC(UniMod:4)NR	491564	331081	258676	162993	143340	192888	269785	349525	292295	290943	278459	252986	249219	440165	367035	352824	369623	429469	189416	288919	187051	137153	132615	194599	236608	187127	314204	198460	201033	135790	424735	327209	236534	151088	156549	168431	207736	286117	319843	203063	122885	196112	243455	385459
Q6P996	Pyridoxal-dependent decarboxylase domain-containing protein 1 (EC 4.1.1.-)	PDXDC1	PDXDC1 KIAA0251	788	101359_LPVLC(UniMod:4)C(UniMod:4)TLQLR	57043.7	59050.5	89356.1	90802.7	49350.2	86190	79406.3	109330	56189.9	87419.5	105507	85806.4	45752.6	101471	136883	83522.3	58554.9	44448.9	135321	92220.7	119607	127152	57756.9	111641	79064.1	91963.2	152761	54839.4	108887	67088.1	52544.7	55503.1	61178.1	94196	110225	101476	39579.5	60365.4	149378	71696	47344.5	67424.7	67052.2	97718
Q8WWI5	Choline transporter-like protein 1 (CDw92) (Solute carrier family 44 member 1) (CD antigen CD92)	SLC44A1	SLC44A1 CD92 CDW92 CTL1	657	101360_LPVPASAPIPFFHR	167565	442010	462594	281698	233442	308663	421283	537627	344998	333270	429033	414470	469177	243641	408644	140729	224589	366066	293964	624375	325405	240367	240488	390120	394348	312574	557693	409774	396501	255853	137972	423408	395814	284086	249464	204152	301925	283367	254675	242321	117956	253666	485327	101175
Q6PJT7	Zinc finger CCCH domain-containing protein 14 (Mammalian suppressor of tau pathology-2) (MSUT-2) (Renal carcinoma antigen NY-REN-37)	ZC3H14	ZC3H14	736	101377_LQFQQQQNSIHAAK	45943	70859.1	64509.4	60943.9	72128.7	62683.7	48712.4	85450.8	39008.5	49210.9	30496.2	60623.5	89244.3	57580.8	50072.2	44775	46658.7	64210.4	73482.8	52180.9	70295.9	49255.6	30767.7	86350.4	40695.3	60012	95869	49798.3	71110	56415.2	41785.5	50362.5	31615.6	60286.5	71526.3	56948.1	32098.2	77839.4	63084.9	34602.6	40163.9	39564.9	95945.1	65233
P13645	Keratin, type I cytoskeletal 10 (Cytokeratin-10) (CK-10) (Keratin-10) (K10)	KRT10	KRT10 KPP	584	10138_ADLEMQIESLTEELAYLK	13685.1	2521.55	16843.4	7165.09	11346	16951	8274.3	17948.6	7938.09	9959.29	14309.7	12553.8	8249.21	13820.6	10035.8	11346	15128.7	6841.34	35684	12065.4	22677.9	18975.3	15049.6	26938	10396.7	13763.3	20787.9	17105.4	13981.6	11582.2	7560.35	6035.65	8830.02	8316.34	11269.6	11691.8	9416.85	4560.64	12261.9	8363.71	2778.43	15018.1	8608.32	13407.6
Q9Y3R5	Protein dopey-2	DOPEY2	DOPEY2 C21orf5 KIAA0933	2298	101396_LQMVTVPPIAPGILK	6354.21	29753	34482.9	17069.3	21504.4	32107.3	32882.9	14240.3	8754.84	7291.9	30477.8	19923.2	3339.06	87604.3	42712.7	10460.6	12614.3	6505.98	51366.2	19857.1	65183.4	30138.1	40894.5	4729.02	19227.9	35807.5	18603.6	8509.66	24351.9	5986.47	4982.73	8508.74	25597.6	17089.8	49217.4	19935.7	17649.4	3684.78	55473.6	47259.2	19283.2	17077.6	19350.3	55499.1
Q9Y3R5	Protein dopey-2	DOPEY2	DOPEY2 C21orf5 KIAA0933	2298	101397_LQMVTVPPIAPGILK	150419	151623	245326	212675	203699	313215	186123	192980	147804	201211	254256	102137	130336	234461	217180	168955	159387	77146.6	371050	198912	445348	319921	274203	254687	261599	308727	325660	238180	252470	214207	146239	179139	213341	255942	234562	213627	149203	130573	118446	163009	47934.6	128030	157698	182717
P22307	Non-specific lipid-transfer protein (NSL-TP) (EC 2.3.1.176) (Propanoyl-CoA C-acyltransferase) (SCP-chi) (SCPX) (Sterol carrier protein 2) (SCP-2) (Sterol carrier protein X) (SCP-X)	SCP2	SCP2	547	101398_LQNLQLQPGNAKL	1.16323e+06	1.39795e+06	1.41784e+06	1.53136e+06	1.33574e+06	1.43788e+06	1.35459e+06	1.48352e+06	1.19815e+06	1.68103e+06	1.58621e+06	1.37465e+06	1.58425e+06	1.57796e+06	1.8859e+06	975877	1.08534e+06	1.06461e+06	1.09514e+06	1.33561e+06	1.03448e+06	863910	766202	1.08727e+06	1.15297e+06	1.28578e+06	1.57685e+06	889205	1.24132e+06	1.00393e+06	1.12833e+06	1.33151e+06	1.67138e+06	1.45846e+06	1.69755e+06	1.34574e+06	984919	1.37156e+06	1.0273e+06	1.21358e+06	535257	915469	1.44489e+06	1.29434e+06
P78344	Eukaryotic translation initiation factor 4 gamma 2 (eIF-4-gamma 2) (eIF-4G 2) (eIF4G 2) (Death-associated protein 5) (DAP-5) (p97)	EIF4G2	EIF4G2 DAP5 OK/SW-cl.75	907	101404_LQPQITMIPPSAQPPR	84082.9	120306	102129	90688.5	150855	201751	143655	144741	107967	173906	206800	8408.29	112132	253139	142106	180694	139425	130041	244847	202799	247363	192946	179289	221608	179276	204533	239118	185494	210018	159564	133337	112483	166616	171885	234134	224437	89207.6	95969.4	165778	134678	101944	176492	94835.2	164200
P04196	Histidine-rich glycoprotein (Histidine-proline-rich glycoprotein) (HPRG)	HRG	HRG	525	10142_ADLFYDVEALDLESPK	82009	53749.3	109229	98878	58140.4	136988	93889	122558	57728.8	64479.6	85767.9	87740.4	35018.5	130341	97152.3	89838.5	80073.9	101031	101875	92757.3	124175	69731.1	77686.1	100483	44139.6	80001.6	135901	103252	93772.5	81304.2	52166.9	62577.4	82541.2	68953.8	75194.1	97817.5	74115.4	44686	96072.1	15831.5	15510.4	54125.6	42035.2	94901.7
Q09666	Neuroblast differentiation-associated protein AHNAK (Desmoyokin)	AHNAK	AHNAK PM227	5890	101425_LQVTMPGIK	398168	304754	753625	169797	450219	165504	897295	450603	378565	421396	343431	389868	373976	845231	532521	399379	422250	303120	189783	2.4523e+06	375144	299346	445013	473066	435218	371565	946475	318367	255570	130165	419025	265763	561163	446051	570597	537211	118664	333132	241503	334861	95435.3	330409	415570	668060
Q92499	ATP-dependent RNA helicase DDX1 (EC 3.6.4.13) (DEAD box protein 1) (DEAD box protein retinoblastoma) (DBP-RB)	DDX1	DDX1	740	101433_LRELLIIGGVAAR	143787	107544	207417	287180	261081	376640	159135	176833	135287	166837	232623	188645	91168.8	346767	172446	151387	141404	104232	230240	136027	308552	262420	163050	190181	210413	266207	244282	188281	184359	155422	109827	96518.7	163086	257774	296548	234104	85889.1	108718	103765	160337	68265.5	75218.8	103136	234604
O94979	Protein transport protein Sec31A (ABP125) (ABP130) (SEC31-like protein 1) (SEC31-related protein A) (Web1-like protein)	SEC31A	SEC31A KIAA0905 SEC31L1 HSPC275 HSPC334	1220	101434_LREQTLSPTITSGLHNIAR	202071	195929	256147	268871	249043	312273	222375	207109	215131	265535	281977	154054	223838	331395	302991	195750	218147	203804	227763	230020	243978	213667	164457	218347	218734	236196	298785	209229	216808	151598	245265	218324	153548	277913	332112	262211	160842	201608	198076	203489	101286	171872	183488	271198
O94979	Protein transport protein Sec31A (ABP125) (ABP130) (SEC31-like protein 1) (SEC31-related protein A) (Web1-like protein)	SEC31A	SEC31A KIAA0905 SEC31L1 HSPC275 HSPC334	1220	101435_LREQTLSPTITSGLHNIAR	171558	349602	196710	279512	263050	349467	207640	284973	264280	246508	256792	345866	261422	322539	258220	205069	210453	372160	293617	179814	302233	258927	204109	221824	220745	245784	274637	212568	241015	162467	365224	347116	221652	314435	347926	319532	206446	200731	331805	166635	178451	165941	452886	275938
B7ZBB8	Protein phosphatase 1 regulatory subunit 3G	PPP1R3G	PPP1R3G	358	101438_LRPLFQLPGPSAAAER	191521	179517	262989	247333	222470	297026	181710	192879	165492	253654	237873	207187	109622	277932	173025	185998	54941	142813	250051	195004	274367	255170	214633	286618	185506	237947	240552	210034	223848	197041	119410	157471	221081	172009	253428	246115	214515	266729	215838	156961	56706.2	50983.7	131685	216341
Q96EE3	Nucleoporin SEH1 (GATOR complex protein SEH1) (Nup107-160 subcomplex subunit SEH1) (SEC13-like protein)	SEH1L	SEH1L SEC13L SEH1	360	101447_LSC(UniMod:4)SC(UniMod:4)ISWNPSSSR	3372.27	6440.5	8076.43	9716.62	9652.77	10355.2	10161.3	15320.4	6821.61	4885.96	11428.8	9820.74	12610.9	13584.5	8795.78	7012.84	9923.92	207.8	4127.62	8096.1	4835.35	9267.83	2647.87	207.8	7876.59	10215.3	9691.82	8135.37	5230.97	5124.88	10812.3	9093.9	11409.1	4437.54	7952.2	4693.87	6753.89	16091.2	10785.2	8551.65	3051.44	5461.12	207.8	9760.65
Q9NSU2	Three-prime repair exonuclease 1 (EC 3.1.11.2) (3'-5' exonuclease TREX1) (Deoxyribonuclease III) (DNase III)	TREX1	TREX1	314	101466_LSLC(UniMod:4)VAPGK	290027	76702.6	86281.6	176981	44567.1	116231	136066	117875	77998	78083.4	97609.5	202838	54117.2	277570	104077	98602.8	118202	68410	183776	117623	135579	167447	153141	95259.3	137758	195145	95001	182014	167222	202308	276919	134853	98407.4	91080.1	91848.1	121756	25715.6	83487.9	105975	156400	93759.4	59748.1	60884.8	113630
Q92673	Sortilin-related receptor (Low-density lipoprotein receptor relative with 11 ligand-binding repeats) (LDLR relative with 11 ligand-binding repeats) (LR11) (SorLA-1) (Sorting protein-related receptor containing LDLR class A repeats) (SorLA)	SORL1	SORL1 C11orf32	2214	101496_LSQLLNLQLR	895440	1.20762e+06	1.28917e+06	981370	812309	1.10164e+06	601820	1.58904e+06	880222	574765	1.12642e+06	1.00297e+06	487167	1.00318e+06	1.11961e+06	743375	969029	857100	982875	2.02215e+06	801826	661822	808201	934175	742368	958734	856011	1.00957e+06	711554	810292	637195	1.46278e+06	1.09082e+06	925838	739691	997045	707027	782924	866812	632854	316914	652385	702306	763386
Q9HCE0	Ectopic P granules protein 5 homolog	EPG5	EPG5 KIAA1632	2579	101503_LSSGILGAIGFGR	276658	81627.8	227221	299395	257252	413329	223107	308681	242302	319987	460453	274944	150978	594694	339802	272313	289665	168704	271279	333792	229968	389025	237456	218083	140789	301140	485371	196294	354893	235789	274912	318571	165421	266734	282374	308444	193458	194784	176680	178077	172565	137251	164309	394504
Q15746	Myosin light chain kinase, smooth muscle (MLCK) (smMLCK) (EC 2.7.11.18) (Kinase-related protein) (KRP) (Telokin) [Cleaved into: Myosin light chain kinase, smooth muscle, deglutamylated form]	MYLK	MYLK MLCK MLCK1 MYLK1	1914	101507_LSSMAMISGLSGR	312403	480264	420460	236782	213127	291536	547874	595798	356852	437899	506033	378326	496712	480437	481981	232225	330495	384427	277747	503900	331122	193918	250334	338065	362373	350647	489654	378193	374512	273791	202033	416441	392076	415108	396727	210426	353692	389116	356461	322457	196486	278248	492606	364813
Q9BQ39	ATP-dependent RNA helicase DDX50 (EC 3.6.4.13) (DEAD box protein 50) (Gu-beta) (Nucleolar protein Gu2)	DDX50	DDX50	737	101509_LSSNAVSQITR	139365	103025	312584	344224	157830	326689	128468	175513	191536	128631	326969	266630	129450	374624	330744	242104	137628	134560	317180	75380.1	358230	275792	276378	411093	59586	338134	374281	293671	341024	299465	247479	250357	259017	334729	311152	294609	242725	188203	183510	277774	212633	248036	189652	298307
P62873	Guanine nucleotide-binding protein G(I)/G(S)/G(T) subunit beta-1 (Transducin beta chain 1)	GNB1	GNB1	340	10151_ADQELMTYSHDNIIC(UniMod:4)GITSVSFSK	19358.6	10485.7	19100.7	22019	17724.4	32701	24791.3	17332.8	29261.9	19241.5	31952.7	19418.6	12335.3	22030.4	16104.1	14850.1	34487.5	18226.7	37044.9	12016.1	14878.8	21481.3	22538.6	36416.8	13501.3	13808.4	37766.8	21676.4	24455.6	14937	12207	13946.6	17497.8	19162	17610.8	27372.2	13633.4	23133.6	10508.2	774.587	7745.87	10362.5	15826.1	24663.4
Q9H223	EH domain-containing protein 4 (Hepatocellular carcinoma-associated protein 10/11) (PAST homolog 4)	EHD4	EHD4 HCA10 HCA11 PAST4 FKSG7	541	10152_ADQVDTQQLMR	591980	634088	628483	648998	520798	686392	461069	632944	440939	751731	579528	523531	582632	785923	721890	498649	564744	369029	480494	536179	681769	699040	507399	641716	448993	628624	682867	485228	547512	482019	710126	477801	723595	469946	684640	723817	420403	530332	771544	489140	368850	552034	661965	694897
O95671	N-acetylserotonin O-methyltransferase-like protein (ASMTL) (EC 2.1.1.-)	ASMTL	ASMTL	621	101521_LTAC(UniMod:4)QVATAFNLSR	38375.6	38125.3	58554.7	64126	44707.7	73513.2	65915.7	55986.4	69280.7	49837.2	58888.9	45989	50215.2	72389.6	57419.9	49626.5	36251.2	39829.3	61850.1	77836.3	52607.9	52222.1	38858.1	56702.6	42417.8	55851.2	81978.4	46985.6	47280.1	40565.7	49201.8	49371.2	41659.7	66179.5	61457.1	42108.3	51957	65381.8	78197.4	46434.1	26921.4	30304.6	53034.7	64898.9
P30876	DNA-directed RNA polymerase II subunit RPB2 (EC 2.7.7.6) (DNA-directed RNA polymerase II 140 kDa polypeptide) (DNA-directed RNA polymerase II subunit B) (RNA polymerase II subunit 2) (RNA polymerase II subunit B2)	POLR2B	POLR2B	1174	101530_LTFASTLSHLR	277802	224579	304635	393501	293925	366280	377273	400327	272599	315128	366577	328417	272856	472329	388556	361545	337226	236112	303651	287219	334486	263118	310248	318968	267117	281992	382430	202633	258998	244892	292685	234479	239563	372182	363120	296826	250202	299344	276631	233947	128051	315552	266201	409231
Q9Y277	Voltage-dependent anion-selective channel protein 3 (VDAC-3) (hVDAC3) (Outer mitochondrial membrane protein porin 3)	VDAC3	VDAC3	283	101542_LTLDTIFVPNTGKK	86439.8	192312	150720	146968	133854	197341	123753	196693	127752	174202	163636	125521	195041	196304	156314	112442	135797	126185	141460	192110	151062	144520	101977	153864	157585	161698	175723	117968	115790	104421	121171	162961	145188	134921	174353	100597	120183	163758	177209	104947	32476.3	103319	178958	158279
Q15582	Transforming growth factor-beta-induced protein ig-h3 (Beta ig-h3) (Kerato-epithelin) (RGD-containing collagen-associated protein) (RGD-CAP)	TGFBI	TGFBI BIGH3	683	101544_LTLLAPLNSVFK	522083	731374	503187	413213	304775	428941	465735	533137	414877	942028	917674	941956	479376	277133	674646	260498	322031	424633	530204	740107	482721	269906	357841	526984	462063	492989	642915	403718	620135	292179	341988	678882	437920	369354	267293	253678	322612	236695	313815	627741	230260	426146	512902	183215
Q96JB5	CDK5 regulatory subunit-associated protein 3 (CDK5 activator-binding protein C53) (LXXLL/leucine-zipper-containing ARF-binding protein) (Protein HSF-27)	CDK5RAP3	CDK5RAP3 IC53 LZAP MSTP016 OK/SW-cl.114 PP1553	506	101567_LTSLQLQHLFMILASPR	33751.6	39210.3	73344.3	54239.5	43802.2	88000.1	65242.3	75071.1	44469.2	57352.5	77014.9	70356.8	33462.8	78094.6	75516.8	8666.95	44018.2	38006.7	72429.3	91880.9	74285.9	55438.1	48044.6	75113.6	62238.3	84481.4	125478	67751.8	81129.9	50058	21114.2	45452.9	67994.5	55826	40655.1	43972.9	45949	12036.6	35309	54517.6	5069.73	11622.7	47299.9	42941.7
P08571	Monocyte differentiation antigen CD14 (Myeloid cell-specific leucine-rich glycoprotein) (CD antigen CD14) [Cleaved into: Monocyte differentiation antigen CD14, urinary form; Monocyte differentiation antigen CD14, membrane-bound form]	CD14	CD14	375	101571_LTVGAAQVPAQLLVGALR	214458	173914	242780	475176	212868	349073	469296	385189	265431	153059	268322	383347	139347	498696	358008	335134	309280	203775	598661	508333	435663	275097	482165	390217	298759	328671	495887	299919	266656	337467	170417	146765	209346	424213	225982	213192	94701.6	184200	229777	82103.9	82290.4	202489	187996	314284
P04040	Catalase (EC 1.11.1.6)	CAT	CAT	527	10158_ADVLTTGAGNPVGDK	70002.4	76106.8	77295.9	102566	87197.6	108492	52798.3	111056	81091	71956	90936.9	72116.9	87243.1	168840	117485	109285	78695.6	68788.7	82419.3	97562.9	97108.1	90337.9	76818.6	84289.4	69851.2	101889	98857	39615.6	78229	76738.1	102721	110175	83851.2	107765	100916	84680.9	56667.8	107632	121938	75094.5	54873.6	68791.5	104222	119702
Q96T60	Bifunctional polynucleotide phosphatase/kinase (DNA 5'-kinase/3'-phosphatase) (Polynucleotide kinase-3'-phosphatase) [Includes: Polynucleotide 3'-phosphatase (EC 3.1.3.32) (2'(3')-polynucleotidase); Polynucleotide 5'-hydroxyl-kinase (EC 2.7.1.78)]	PNKP	PNKP	521	101586_LVIFTNQMSIGR	382673	432879	402853	691277	546705	629718	512122	818787	455805	526483	522491	678357	887493	568947	714807	367462	400798	526556	468358	418679	441840	445420	337528	399498	436923	515143	509608	402481	423159	338271	349935	341991	446014	587748	664018	454315	343792	473220	405058	357128	232572	390401	718393	413699
Q8NHG8	E3 ubiquitin-protein ligase ZNRF2 (EC 2.3.2.27) (Protein Ells2) (RING finger protein 202) (RING-type E3 ubiquitin transferase ZNRF2) (Zinc/RING finger protein 2)	ZNRF2	ZNRF2 RNF202	242	101587_LVIGSLPAHLSPHMFGGFK	30127.2	37447.8	38440.6	25139.3	26545.7	44115.2	24211.8	1160.54	24485.3	23318.1	28390.9	25427.6	20527.8	40905	42841.2	34633.9	28866.1	18612.5	33231.4	22435.7	38021.8	35670.5	27430.1	22335.9	27770	33546	1160.54	1160.54	24649.9	23918.8	30996	21185.1	31275.7	41280.9	33056.4	37717.8	20487.6	26001.8	30304.9	18161.8	11605.4	17961.7	18528.3	32030.7
Q6R327	Rapamycin-insensitive companion of mTOR (AVO3 homolog) (hAVO3)	RICTOR	RICTOR KIAA1999	1708	101588_LVINLSSSVSTK	62734.6	128880	77219.1	74767.5	75795.3	79284.2	102840	86931.9	117362	105980	120032	239842	163506	151104	153488	108676	104243	109212	95542	121439	81766.4	89846.5	38678.2	105403	65204.2	107062	169180	103349	99096.6	72353.3	94303.6	78987	70240.1	81646.9	73606.3	76341.7	52167.8	83251.3	62760.9	61014.8	48868.4	69855.5	129011	149620
O15027	Protein transport protein Sec16A (SEC16 homolog A)	SEC16A	SEC16A KIAA0310 SEC16 SEC16L	2179	101592_LVLIGSNHSLPFLK	73901.4	81510.1	66090.7	138236	141489	215684	59825.4	52655.1	48126.7	61437.9	64463.1	58943.7	46396.9	86957.9	36666.1	26807.5	78065.6	45156.1	170096	61132.8	180732	135385	105212	92770.8	102268	118504	113081	90826.9	116692	72320.1	62851.3	35927.5	45488.2	140363	145593	137536	49487.8	28511.5	36361.8	62426.4	20961.8	22297	36794.8	48871.6
Q6UVY6	DBH-like monooxygenase protein 1 (EC 1.14.17.-) (Monooxygenase X)	MOXD1	MOXD1 MOX UNQ2493/PRO5780	613	101595_LVLSLPVNVR	106722	111588	122381	121366	103629	121760	123780	111567	87057	130354	127645	118395	63682.5	172205	112633	120727	134390	83777.9	176289	114349	165882	119079	114034	172757	103380	125901	140822	110665	130810	103942	122913	100124	116919	121096	122198	106993	77976.9	83178.1	102699	93892.4	64311.4	88058.5	68253.1	137266
P24158	Myeloblastin (EC 3.4.21.76) (AGP7) (C-ANCA antigen) (Leukocyte proteinase 3) (PR-3) (PR3) (Neutrophil proteinase 4) (NP-4) (P29) (Wegener autoantigen)	PRTN3	PRTN3 MBN	256	101609_LVNVVLGAHNVR	80429	83676.2	59027.7	86775	47219.9	91258.3	113900	70343.2	133804	78369	85362.2	53696.5	105623	132288	103334	98635.4	94457.1	58785.7	147026	92131.5	190705	82212.2	58761.3	95457	38448.2	72657.8	112699	84752.2	85928.4	68604.5	114150	68782.3	68898.3	74629.2	138354	139875	77962.4	73516.6	85294	105555	34652.1	87064.1	44866.8	89991.7
P21333	Filamin-A (FLN-A) (Actin-binding protein 280) (ABP-280) (Alpha-filamin) (Endothelial actin-binding protein) (Filamin-1) (Non-muscle filamin)	FLNA	FLNA FLN FLN1	2647	10162_AEAGVPAEFSIWTR	151898	296549	186525	95723	134929	119699	260881	427983	226178	218319	256883	250666	257502	187865	327310	131997	173613	282674	143721	307028	146143	99564.6	71039.3	127867	174065	134247	302572	164385	193540	94387.1	147570	237845	197397	61488.9	127032	77338.6	165564	299396	236520	123452	105091	191460	245508	131257
Q00839	Heterogeneous nuclear ribonucleoprotein U (hnRNP U) (GRIP120) (Nuclear p120 ribonucleoprotein) (Scaffold-attachment factor A) (SAF-A) (p120) (pp120)	HNRNPU	HNRNPU C1orf199 HNRPU SAFA U21.1	825	101643_M(UniMod:35)C(UniMod:4)LFAGFQR	248245	293127	237861	292802	274603	163675	338543	224748	278335	270656	257022	268742	216796	410089	364360	287720	378593	376337	163683	214347	231312	146848	124095	183513	152775	274753	246112	143963	243538	113502	189958	210529	459972	192727	176469	262940	162607	221144	280692	211097	95868.8	168802	210336	390088
Q14103	Heterogeneous nuclear ribonucleoprotein D0 (hnRNP D0) (AU-rich element RNA-binding protein 1)	HNRNPD	HNRNPD AUF1 HNRPD	355	101645_MFIGGLSWDTTKK	478857	632960	466998	332722	499100	545129	409701	268474	276300	436705	359768	221688	342334	545632	496400	515572	478633	439541	188390	310329	229327	240354	254009	360547	199010	160022	418281	157031	229720	262752	556255	638370	462994	276146	657753	480396	343645	587090	622669	308227	285186	411972	494085	441463
P62424	60S ribosomal protein L7a (Large ribosomal subunit protein eL8) (PLA-X polypeptide) (Surfeit locus protein 3)	RPL7A	RPL7A SURF-3 SURF3	266	101653_MGVPYC(UniMod:4)IIK	174364	151013	80474.9	328519	68125.1	108771	275839	235190	169193	53094.1	169108	237811	22161.4	103570	250167	259040	219133	158810	310116	242032	81044.7	74624.9	278404	200445	182330	176517	218315	57259.7	140748	263795	159388	58256.3	86782.7	306600	213675	177962	231129	203753	89141.4	54288.5	100526	199816	126135	266907
Q15287	RNA-binding protein with serine-rich domain 1 (SR-related protein LDC2)	RNPS1	RNPS1 LDC2	305	101658_MLPPPPMWR	110743	57854.1	108153	143675	123409	195383	104973	112010	102144	156617	138695	114978	75396.4	181324	115816	98663.1	99601.8	84838.2	158449	72728.4	180647	175856	125585	139967	122191	152739	163459	105062	140934	109565	86682.5	121850	85260.7	123786	99392	128553	73990	108014	102099	93292.4	57338.3	76906.8	89180.7	159905
Q9Y3T9	Nucleolar complex protein 2 homolog (Protein NOC2 homolog) (NOC2-like protein) (Novel INHAT repressor)	NOC2L	NOC2L NIR	749	101660_MLQPSSSPLWGK	399910	453032	523600	568668	279024	572627	449059	465817	353898	431725	414435	510909	394529	476643	678338	310867	541894	428193	244579	350179	525318	363776	399690	368079	330414	468799	491685	366689	443121	317197	463751	490945	501344	531154	296316	379349	368033	382476	423880	352788	240918	308087	420336	478021
O75533	Splicing factor 3B subunit 1 (Pre-mRNA-splicing factor SF3b 155 kDa subunit) (SF3b155) (Spliceosome-associated protein 155) (SAP 155)	SF3B1	SF3B1 SAP155	1304	101661_MLQYC(UniMod:4)LQGLFHPAR	67300.6	40460.7	55854.5	50863.8	31808.8	57782.1	1984.98	55575.2	37225.3	50809.2	60958.7	51767.4	43823	73475.6	55100.1	67977.3	214982	65023	91130.1	56815.9	104156	205329	52274.6	48540.9	39995.8	58300.1	44940.4	52232.2	45893.8	19849.8	34172	29086.2	64071	46354	71112.5	35673.3	46321.2	44303.7	61076.1	45352.6	38733.7	30020.7	57249.4	49722.9
Q09666	Neuroblast differentiation-associated protein AHNAK (Desmoyokin)	AHNAK	AHNAK PM227	5890	101666_MPFLSISSPK	220791	102465	234206	227775	238074	428712	291501	169084	107043	379578	166260	127980	171504	844274	320130	552157	814914	564886	339490	174543	301791	100894	369194	225321	108161	201556	430030	388103	434862	67813.3	234936	179335	130707	141492	369334	362101	157161	185132	253437	232101	96785.9	121478	193165	820134
Q09666	Neuroblast differentiation-associated protein AHNAK (Desmoyokin)	AHNAK	AHNAK PM227	5890	101670_MPSMNIQTHK	71561.2	35898.1	77040.1	166126	205243	244317	73737.5	83902.1	50722	79112.2	79253.8	72816.7	90710.2	134117	85422.9	75796.9	64281.1	52846.8	120001	72245.5	151159	148286	102990	101525	83359.7	116975	118008	93851	102344	70698.1	76696.1	31739	67475	172841	160303	158647	54973.5	69605.6	52286.1	68646.7	38269.1	58565	42539.9	99568.6
Q92947	Glutaryl-CoA dehydrogenase, mitochondrial (GCD) (EC 1.3.8.6)	GCDH	GCDH	438	101671_MQFGVPLAR	243758	44056	77752.2	317965	113778	486533	181318	180196	171049	225532	170201	129793	53609.2	256527	219962	241267	231062	109596	218422	62271	265397	243180	42375.7	255613	208741	201064	211802	160034	235629	148368	239580	107288	232070	15322.6	217770	343981	72214.1	171550	160431	201433	56271.1	135518	27571.8	266732
P20700	Lamin-B1	LMNB1	LMNB1 LMN2 LMNB	586	101676_MRIESLSSQLSNLQK	523632	418971	491336	601002	540253	784639	539364	503268	422459	424642	512197	435092	354792	874157	680332	544017	532081	376158	634560	560742	714748	729751	460311	568512	517934	670662	764024	558182	629502	505695	494442	326777	662086	555869	742093	744084	404111	393886	409087	349220	292692	419184	351762	692682
Q68EM7	Rho GTPase-activating protein 17 (Rho-type GTPase-activating protein 17) (RhoGAP interacting with CIP4 homologs protein 1) (RICH-1)	ARHGAP17	ARHGAP17 RICH1 MSTP066 MSTP110	881	101685_MTPSNIAIVLGPNLLWAR	281780	286477	487722	378503	275218	587103	433879	515261	323832	402272	606613	516397	262873	522686	553418	270277	505843	284768	520879	739925	578491	394809	368924	524628	444161	557795	845914	467893	580990	367141	175667	301857	419351	383696	295394	288163	304747	142659	257383	358151	94934.9	219925	344212	294167
Q9UJU6	Drebrin-like protein (Cervical SH3P7) (Cervical mucin-associated protein) (Drebrin-F) (HPK1-interacting protein of 55 kDa) (HIP-55) (SH3 domain-containing protein 7)	DBNL	DBNL CMAP SH3P7 PP5423	430	10169_AEEDVEPEC(UniMod:4)IMEK	69444.8	50036.1	38619.3	34931.8	34258.8	57783.3	44744.1	42525.6	43734	56994.8	65420.2	35016.8	63284.1	107825	48022.2	42872.8	41549.7	32546.5	39494.5	36727.7	45745	50759.8	33545.7	33367.5	38248.3	43792.5	41555.4	29252.8	53342.3	24987.9	89922.6	37027.1	45776.9	25232.7	36587.3	36330.8	17343.9	75076	44054.4	41375.3	27856.7	35262	33321.8	99914.7
P46779	60S ribosomal protein L28 (Large ribosomal subunit protein eL28)	RPL28	RPL28	137	101694_NC(UniMod:4)SSFLIK	38165.6	22912	20680.9	77568.3	57422.6	74119.2	24612	48526.5	30343.8	18432.2	44678.6	41382.7	24308.2	108165	42589.3	56024	55364.4	29878	65669.8	41566.7	72000.7	53462	47211.3	53093.9	39281.5	36604.7	52830.4	46403.1	34781.7	20785.8	49243.7	29836	37556.1	62186.2	52493.2	50015.7	37431.6	31695.9	40082.9	34645.7	23756.1	45922.7	32585.3	46785.5
P08758	Annexin A5 (Anchorin CII) (Annexin V) (Annexin-5) (Calphobindin I) (CBP-I) (Endonexin II) (Lipocortin V) (Placental anticoagulant protein 4) (PP4) (Placental anticoagulant protein I) (PAP-I) (Thromboplastin inhibitor) (Vascular anticoagulant-alpha) (VAC-alpha)	ANXA5	ANXA5 ANX5 ENX2 PP4	320	101696_NFATSLYSMIK	180318	165729	299327	268097	235112	384899	229733	218425	151201	310314	365309	249697	144941	381853	241940	204473	257232	151976	219697	193905	234854	197951	188047	223481	210093	205890	264783	182266	239627	178251	132435	160714	234543	213751	226422	247795	154663	118443	120482	212489	96722.9	149979	131645	233014
P23141	Liver carboxylesterase 1 (Acyl-coenzyme A:cholesterol acyltransferase) (ACAT) (Brain carboxylesterase hBr1) (Carboxylesterase 1) (CE-1) (hCE-1) (EC 3.1.1.1) (Cocaine carboxylesterase) (Egasyn) (HMSE) (Methylumbelliferyl-acetate deacetylase 1) (EC 3.1.1.56) (Monocyte/macrophage serine esterase) (Retinyl ester hydrolase) (REH) (Serine esterase 1) (Triacylglycerol hydrolase) (TGH)	CES1	CES1 CES2 SES1	567	101698_NFHTVPYMVGINK	19936.8	27794.7	41146.2	44398.8	30688.4	27015.8	32356.2	33554.9	24639.8	29571.2	26232.4	24504.1	29585	24062.8	24954.6	16880.2	36490.8	16437.3	19252.1	28006.5	14187.3	32522.9	8022.96	15785.2	31184.9	24264	25343.4	18354.4	54941.2	26383.3	19435.1	23733.8	45111.4	23269.7	36405.7	19854.3	20226.7	29577.4	23283.8	21114.4	24470	20350.3	33412.3	38621.1
Q6ZS81	WD repeat- and FYVE domain-containing protein 4	WDFY4	WDFY4 C10orf64 KIAA1607	3184	101708_NLQAFQVLQNVFHK	87375.5	128684	604442	358099	204042	553657	403975	306273	205668	151084	196608	192779	83551.3	709657	185241	436316	456419	118104	785826	212781	975811	625821	639358	491376	521807	594364	684369	496782	630057	432333	121803	112069	570619	251035	285395	450008	252466	196510	251410	151922	57582.3	111857	71732.8	575032
Q96ST3	Paired amphipathic helix protein Sin3a (Histone deacetylase complex subunit Sin3a) (Transcriptional corepressor Sin3a)	SIN3A	SIN3A	1273	101716_NPSIAVPIVLK	1355.77	2510.35	8450.44	4984.46	4436.29	10182.1	6297.88	6381.92	2408.91	6167.33	7391.79	1477.98	2693.68	9208.06	4371.58	2500.08	4553.41	2646.19	9776.12	4101.54	6512.96	8867.41	1300.67	6986.32	3510.72	4059.99	7417.77	3766.44	8398.3	2995.76	2397.69	5888.83	4812.24	3359.72	9027	5819.13	3123.25	4180.8	6049.71	3592.86	2078.23	4547.79	6719.07	3479
O95782	AP-2 complex subunit alpha-1 (100 kDa coated vesicle protein A) (Adaptor protein complex AP-2 subunit alpha-1) (Adaptor-related protein complex 2 subunit alpha-1) (Alpha-adaptin A) (Alpha1-adaptin) (Clathrin assembly protein complex 2 alpha-A large chain) (Plasma membrane adaptor HA2/AP2 adaptin alpha A subunit)	AP2A1	AP2A1 ADTAA CLAPA1	977	101717_NPTFMC(UniMod:4)LALHC(UniMod:4)IANVGSR	55618.6	34936.1	122129	60290.8	33524.9	100593	96819.3	52605.2	94726.8	92033.2	71275.9	61334.8	16243.6	78689.7	68682.6	54443	51603	22270.4	94918.5	64773	94527	83890.1	48299.5	67694.1	21010	81079.2	81953.6	70410.8	100641	62532.2	13510.4	33206.7	115296	64464.8	64410.4	81002.7	91256.2	26924.2	76781.3	69645.7	20269.6	35979.8	30529.3	57736.6
Q9Y2L9	Leucine-rich repeat and calponin homology domain-containing protein 1 (Calponin homology domain-containing protein 1) (Neuronal protein 81) (NP81)	LRCH1	LRCH1 CHDC1 KIAA1016	728	101718_NQLSALPAC(UniMod:4)LC(UniMod:4)GLPLK	70671.4	63840.1	59830.5	40655.8	31108.9	43339.8	70808.8	87415.3	83678.7	94366	104557	72265.5	69168.2	18531.7	78927.3	44525.7	56822.4	65434.4	55381.5	91445.9	65563	27518.9	47060.7	70741.4	58239.6	51309.8	103220	57656.9	63427.4	37402.2	67269.7	71778.8	65843.9	29194.7	22502.7	53871.2	54852.6	70967.7	96352.8	66345.4	31773.8	56192.7	77685.9	32522.7
Q14204	Cytoplasmic dynein 1 heavy chain 1 (Cytoplasmic dynein heavy chain 1) (Dynein heavy chain, cytosolic)	DYNC1H1	DYNC1H1 DHC1 DNCH1 DNCL DNECL DYHC KIAA0325	4646	101721_NTISLLVAGLK	61764.4	80435.7	82493.6	46967.4	90546.2	73345.4	131655	69143.8	88090.3	62665.1	90796.8	112301	65111	165349	50328.2	84224.7	112276	33304.3	128432	115091	80742	58042.7	52943.2	49126.4	47633.2	67274.6	128091	56917.6	72288.8	29909.3	25227.8	28662.8	82421.9	42858.8	70191.5	91424.5	73679.3	89371.8	89499.9	52593.6	18769.9	88994.9	75802.8	164962
Q15645	Pachytene checkpoint protein 2 homolog (Human papillomavirus type 16 E1 protein-binding protein) (16E1-BP) (HPV16 E1 protein-binding protein) (Thyroid hormone receptor interactor 13) (Thyroid receptor-interacting protein 13) (TR-interacting protein 13) (TRIP-13)	TRIP13	TRIP13 PCH2	432	101723_NVNSNLITWNR	448994	545661	756042	618346	561997	587253	679690	775029	731882	674992	653322	710977	836996	298684	742000	369900	481896	653192	505189	665660	511428	368250	373990	579810	584106	506773	748235	572968	603085	468736	416161	710996	675316	578409	622034	523569	616819	746839	720086	548290	375511	651262	822233	422461
P14174	Macrophage migration inhibitory factor (MIF) (EC 5.3.2.1) (Glycosylation-inhibiting factor) (GIF) (L-dopachrome isomerase) (L-dopachrome tautomerase) (EC 5.3.3.12) (Phenylpyruvate tautomerase)	MIF	MIF GLIF MMIF	115	101729_PMFIVNTNVPR	210503	152248	209213	354215	318961	428916	180012	262181	177196	474855	478905	341696	162368	306042	175018	129425	150237	143394	304542	212321	308234	297866	222469	296496	248759	303755	303466	228435	284102	212100	115341	127264	170874	299994	306526	326948	160169	148994	138368	365552	169194	216462	127759	204068
O43182	Rho GTPase-activating protein 6 (Rho-type GTPase-activating protein 6) (Rho-type GTPase-activating protein RhoGAPX-1)	ARHGAP6	ARHGAP6 RHOGAP6	974	10173_AEESTAIIAVVQK	88503.2	74921	87606.2	84023.1	75679.1	22502.1	98142.7	53661.7	102642	79069.8	97867.3	78186.4	70662	94049.7	112489	70424.9	78662.2	88497.9	79319	67980.3	60049.2	28414.6	66689.5	70907.4	63127.8	73990.4	88598.5	44741.6	57541.3	67409.3	90070.7	70977.8	63440	44150.3	71476.2	59196.5	91514.1	120840	9564.58	73833.4	84820	95807.6	84872	111148
P09211	Glutathione S-transferase P (EC 2.5.1.18) (GST class-pi) (GSTP1-1)	GSTP1	GSTP1 FAEES3 GST3	210	101730_PPYTVVYFPVR	177760	149934	173398	129076	112018	182633	115152	142923	89210.9	153244	174305	97028.3	85702.9	223951	126282	133840	134948	91765.6	141328	127608	129385	79637.7	106380	122644	121597	114643	117100	233513	107334	74423.2	157736	138145	189333	133406	148188	170818	123259	155677	133801	115248	81604.7	96875.3	109748	176509
P11234	Ras-related protein Ral-B	RALB	RALB	206	10174_AEEWGVQYVETSAK	98609	85303.4	145236	139201	114607	168895	131832	143841	114828	147278	133650	123573	85820.6	189821	144275	95862.4	134653	83383.7	134077	110513	161835	125765	94497.1	119919	100423	130021	157102	115699	116199	92038	98809	122597	150306	141101	163438	142696	97352.5	123593	113325	101732	31539.8	130461	102163	160145
P78527	DNA-dependent protein kinase catalytic subunit (DNA-PK catalytic subunit) (DNA-PKcs) (EC 2.7.11.1) (DNPK1) (p460)	PRKDC	PRKDC HYRC HYRC1	4128	101752_QFINLMLPMK	707516	442004	589291	505671	177740	477275	658609	836318	567234	599104	700737	662940	512773	1.01361e+06	855780	739869	734582	707674	840551	697155	620610	430545	590003	510801	562018	546849	910624	554112	623413	466496	535454	495157	550764	521324	391925	514268	418289	335293	385547	366978	183666	408188	448285	706522
Q05655	Protein kinase C delta type (EC 2.7.11.13) (Tyrosine-protein kinase PRKCD) (EC 2.7.10.2) (nPKC-delta) [Cleaved into: Protein kinase C delta type regulatory subunit; Protein kinase C delta type catalytic subunit (Sphingosine-dependent protein kinase-1) (SDK1)]	PRKCD	PRKCD	676	10176_AEFWLDLQPQAK	85087.3	67107.1	90335.7	139812	132209	165614	91078.1	95951.7	67541.3	99644.2	102026	90392	61507.3	114465	95820.9	89878.8	102688	78703.6	126654	90406.1	150673	131346	97083.1	86643.8	99113.2	115436	115787	93327.5	100840	76164.8	82822.9	91585.2	93646.4	87429.9	157739	102843	55408.1	68117.7	88105	74559.7	39353.1	75460.1	71052.4	105714
P24928	DNA-directed RNA polymerase II subunit RPB1 (RNA polymerase II subunit B1) (EC 2.7.7.6) (DNA-directed RNA polymerase II subunit A) (DNA-directed RNA polymerase III largest subunit) (RNA-directed RNA polymerase II subunit RPB1) (EC 2.7.7.48)	POLR2A	POLR2A POLR2	1970	101771_QIFSLIIPGHINC(UniMod:4)IR	54369.9	88183.7	178705	79253.9	132817	122778	99095.6	134696	103340	88315.8	129498	72297.5	69601.8	127679	109874	149286	90434.7	78143.3	97299.9	87475.1	117203	125928	104290	105252	88056.4	86599	144017	65493.4	110146	94367.9	87897.3	51789.8	173502	147725	107311	84649.4	94605.1	120745	95885.5	111435	49846.5	109738	99394.3	128728
Q96N11	Uncharacterized protein C7orf26	C7orf26	C7orf26	449	101773_QIIFSSLFSPQGNK	73059.2	165079	195278	144357	113208	117103	159224	2086.98	123312	130871	170737	167821	123100	100246	175639	35125.3	59515.7	137315	110928	209424	128313	97934	95005.9	150800	161615	135877	217672	165163	156619	103944	50080.5	190845	147996	122222	102795	79354	127803	20869.8	115413	112449	60538.7	99561.5	149115	48667.2
O60763	General vesicular transport factor p115 (Protein USO1 homolog) (Transcytosis-associated protein) (TAP) (Vesicle-docking protein)	USO1	USO1 VDP	962	101780_QLGPQVQQIILVSPMGVSR	30154.5	22020.5	30052.3	31826.7	28037.1	41368	38794.5	39701.8	8549.28	17726	33701.8	27231.4	23180.6	50015.1	29834	29412.8	34027.4	20767.2	40621.8	45151.8	45886	32138.1	48289.2	37644.5	22895	35434.3	37137	27178.8	34033.6	17909.9	21724.9	24907.9	23320.7	38521.1	26736.7	33265.7	29446.8	28473.5	32947.7	9163.72	10232.6	13709.2	11754.5	20743.5
P61011	Signal recognition particle 54 kDa protein (SRP54)	SRP54	SRP54	504	101789_QNVIMFVGLQGSGK	382471	495975	429660	363953	400095	498048	387618	315032	267739	410535	373213	277238	330933	481256	479835	409450	445051	378716	271107	321114	330284	317806	250516	353208	285382	296131	417418	255866	275777	232609	456490	476360	423387	321516	492903	379291	299531	499878	495268	288803	233215	360221	472206	387579
P31040	Succinate dehydrogenase [ubiquinone] flavoprotein subunit, mitochondrial (EC 1.3.5.1) (Flavoprotein subunit of complex II) (Fp)	SDHA	SDHA SDH2 SDHF	664	1018_HVNGQDQIVPGLYAC(UniMod:4)GEAAC(UniMod:4)ASVHGANR	58818.4	59781.3	34151.7	51650	69252.1	81044.2	53190.6	44098.8	55830.5	69671.2	78482.2	54314.6	56011.2	115650	87350.8	67174.6	83153.5	68702.4	114775	57587.8	107789	101930	69798.3	43664.3	69902.9	75365.1	42309.2	76667.1	86943.7	30779.4	17832.4	28621.6	74152.8	63284.9	104140	33386.4	55310.3	63609.3	65781.4	59098.4	24493.4	41915.9	34012.3	65305.2
Q96PK6	RNA-binding protein 14 (Paraspeckle protein 2) (PSP2) (RNA-binding motif protein 14) (RRM-containing coactivator activator/modulator) (Synaptotagmin-interacting protein) (SYT-interacting protein)	RBM14	RBM14 SIP	669	101800_QPTPPFFGR	273044	424477	331644	317862	315409	277692	535749	579887	366868	280318	558390	264786	475532	416240	362043	362601	451936	511211	347329	603856	593374	551588	243865	273423	316398	359780	454174	357602	326291	398974	571933	360079	394102	424028	513986	365151	238381	389796	331776	279211	225038	389339	409863	477841
Q14643	Inositol 1,4,5-trisphosphate receptor type 1 (IP3 receptor isoform 1) (IP3R 1) (InsP3R1) (Type 1 inositol 1,4,5-trisphosphate receptor) (Type 1 InsP3 receptor)	ITPR1	ITPR1 INSP3R1	2758	101802_QPVFVQLLQGVFR	4086.53	3213.39	6932.73	6986.57	6222.55	6208.01	4272.52	4284.6	2943.81	3956.24	2881.02	11378.8	3570.28	27003.2	15566.6	4375.64	2788.87	9932.33	7268.8	7634.26	12248	2354.64	6999.03	6027.85	2378.48	5616.82	15109.7	7434.31	8741.86	7666.55	1626.49	2109.01	11248.3	5723.5	3489.09	10581.5	5769.44	2503.61	3610.29	6909.52	3675.99	1891.43	6010.83	8976.97
O60678	Protein arginine N-methyltransferase 3 (EC 2.1.1.-) (Heterogeneous nuclear ribonucleoprotein methyltransferase-like protein 3)	PRMT3	PRMT3 HRMT1L3	531	101806_QQTPC(UniMod:4)LFC(UniMod:4)NR	86258.2	70021	54307.5	61157	41345.2	60451.1	57919.5	86712.7	50973.6	67251.7	47800.2	69289.2	100943	103003	86787.6	45618.7	36114.9	66803.4	41693.1	52447.5	32689.7	57692.7	38585.2	80507.7	43135.9	52409.7	72193.2	38507.3	41405.8	32553.9	75549.5	53621.5	58176.5	62780.9	47768.5	91218.5	51207.8	71700.7	69297.3	46181.5	31286.2	41672.7	96511.2	122137
O75367	Core histone macro-H2A.1 (Histone macroH2A1) (mH2A1) (Histone H2A.y) (H2A/y) (Medulloblastoma antigen MU-MB-50.205)	H2AFY	H2AFY MACROH2A1	372	101817_QTAAQLILK	166318	60433	93265.3	141912	149742	164095	92771.3	108288	94381.8	124318	114360	118431	66694.3	130230	164297	103352	75175.8	58258.6	170857	92835	187934	154691	121942	129418	105270	130291	162153	109849	110613	111515	173365	65997.6	145636	160506	142991	129506	82661.7	73358.7	135779	122175	58321.5	96395.2	75494.6	104741
P15144	Aminopeptidase N (AP-N) (hAPN) (EC 3.4.11.2) (Alanyl aminopeptidase) (Aminopeptidase M) (AP-M) (Microsomal aminopeptidase) (Myeloid plasma membrane glycoprotein CD13) (gp150) (CD antigen CD13)	ANPEP	ANPEP APN CD13 PEPN	967	101828_QVTPLFIHFR	73428.5	41716.1	75983.7	202937	55167.5	70699.2	128962	141615	56328.1	71143.3	184414	204202	74606.6	115312	116562	127675	140175	66345.5	162430	114363	186906	79183.2	116458	126152	130437	195787	163941	135522	148671	95342.7	93353.9	171426	69664.8	200471	100678	74413.2	119058	41863.3	90978.7	115014	41589.7	203818	49077	97245.5
P15144	Aminopeptidase N (AP-N) (hAPN) (EC 3.4.11.2) (Alanyl aminopeptidase) (Aminopeptidase M) (AP-M) (Microsomal aminopeptidase) (Myeloid plasma membrane glycoprotein CD13) (gp150) (CD antigen CD13)	ANPEP	ANPEP APN CD13 PEPN	967	101829_QVTPLFIHFR	37663.6	66270.5	160496	38110.7	34634.6	49682	75985.9	70921.8	50483.6	36163.7	47989.5	31452.7	24957.8	74312.9	51868.1	51759.7	69803.3	24530.6	458620	134216	616000	260455	419417	377034	294463	147771	360334	205977	193418	197360	68227.7	71113.8	160758	8434.35	24432.8	31753.7	59326.6	73422	68396.9	32104.3	18827.1	57196.7	45418.8	52787.5
P09525	Annexin A4 (35-beta calcimedin) (Annexin IV) (Annexin-4) (Carbohydrate-binding protein p33/p41) (Chromobindin-4) (Endonexin I) (Lipocortin IV) (P32.5) (PP4-X) (Placental anticoagulant protein II) (PAP-II) (Protein II)	ANXA4	ANXA4 ANX4	319	10184_AEIDMLDIR	324014	371932	392029	324858	302443	455606	345188	387746	264597	345983	325349	283260	279420	548709	426532	337652	361395	242466	354038	295762	394395	332718	259121	332433	292366	322699	381081	285425	328260	254504	279936	261726	360125	298540	367855	357575	206228	250075	268102	225931	130168	162132	254399	405099
P07384	Calpain-1 catalytic subunit (EC 3.4.22.52) (Calcium-activated neutral proteinase 1) (CANP 1) (Calpain mu-type) (Calpain-1 large subunit) (Cell proliferation-inducing gene 30 protein) (Micromolar-calpain) (muCANP)	CAPN1	CAPN1 CANPL1 PIG30	714	101853_RDFFLANASR	735299	1.63539e+06	1.19051e+06	906189	744600	934757	1.19402e+06	1.67791e+06	1.21945e+06	1.23078e+06	1.25568e+06	1.21306e+06	1.57526e+06	987437	1.39933e+06	679445	935924	1.41829e+06	852231	1.59547e+06	960818	719944	658733	957485	1.12185e+06	893601	1.50456e+06	959779	1.17926e+06	772779	750391	1.45924e+06	1.20721e+06	895650	1.0633e+06	854124	881088	1.60079e+06	1.20215e+06	930019	630304	913871	2.08322e+06	810633
P12956	X-ray repair cross-complementing protein 6 (EC 3.6.4.-) (EC 4.2.99.-) (5'-deoxyribose-5-phosphate lyase Ku70) (5'-dRP lyase Ku70) (70 kDa subunit of Ku antigen) (ATP-dependent DNA helicase 2 subunit 1) (ATP-dependent DNA helicase II 70 kDa subunit) (CTC box-binding factor 75 kDa subunit) (CTC75) (CTCBF) (DNA repair protein XRCC6) (Lupus Ku autoantigen protein p70) (Ku70) (Thyroid-lupus autoantige…	XRCC6	XRCC6 G22P1	609	101862_RFDDPGLMLMGFKPLVLLK	81206	29180.2	79508.5	111379	119412	186594	76022.9	95108.3	52640.3	88435.5	94234.9	115838	34775.4	196593	110842	96120.5	81167.5	40834.2	154392	73992.6	187408	166208	75439	69650.1	87140	169650	125884	117482	116339	62272.3	44296.1	26757.2	48622.7	127347	87525.4	90772.4	46037.7	33234.4	39064.5	61664.7	20491	41407.5	29366	97763.9
P12268	Inosine-5'-monophosphate dehydrogenase 2 (IMP dehydrogenase 2) (IMPD 2) (IMPDH 2) (EC 1.1.1.205) (IMPDH-II)	IMPDH2	IMPDH2 IMPD2	514	101866_RFGVPVIADGGIQNVGHIAK	183270	224181	321775	470284	405056	564653	168783	277500	170638	226095	565246	790545	155052	331055	265527	317954	298917	176833	257395	240007	279554	242260	171661	224923	162127	289172	301642	198074	219133	202385	200801	61408.2	190239	387822	477483	433191	156825	261767	213818	204371	251829	165169	152599	513952
P26639	Threonine--tRNA ligase, cytoplasmic (EC 6.1.1.3) (Threonyl-tRNA synthetase) (ThrRS)	TARS	TARS	723	101874_RGFQEVVTPNIFNSR	206882	208558	190940	295793	254419	390615	146050	182874	188448	184670	334082	208281	164876	312037	259930	135708	187594	196434	273834	177055	275170	238219	164709	217460	217189	242743	282201	274198	233547	173400	139946	172335	214133	267220	316240	300144	238948	147971	163717	189400	89863.1	211176	233543	315785
P36776	Lon protease homolog, mitochondrial (EC 3.4.21.53) (LONHs) (Lon protease-like protein) (LONP) (Mitochondrial ATP-dependent protease Lon) (Serine protease 15)	LONP1	LONP1 PRSS15	959	101888_RILEFIAVSQLR	90128.2	73075.4	110671	107582	104871	157127	129490	89661.7	68776.7	108162	121311	102004	69762.8	79683	103824	107530	89962.6	63986.3	119155	117639	187049	124619	86344.3	122190	69725.6	168809	151096	89575.8	107982	70714.5	79796.7	62800.6	96617.9	208604	302057	161205	78938.4	48498	88294.2	65942.6	50886.8	44305.5	85287.7	123864
Q9UL25	Ras-related protein Rab-21	RAB21	RAB21 KIAA0118	225	1019_HVSIQEAESYAESVGAK	436519	454666	480954	502640	467551	615065	566078	623011	452797	647539	720413	754104	567797	779730	576448	528083	478596	364667	481385	414775	490286	457934	391095	420302	457748	453641	595301	403617	414302	328572	448987	366430	408032	508193	551594	463756	383521	433129	428912	436748	396227	612970	320603	552947
Q9Y6E2	Basic leucine zipper and W2 domain-containing protein 2	BZW2	BZW2 HSPC028 MSTP017	419	101911_RLLELFPVNR	37188.7	92570.2	32024.5	16011.5	42010.5	54315.1	29965.7	99097.6	35062.5	45195.1	85933.9	56593.7	90887.7	41193.6	40636.2	37904.8	67489.1	21792.1	74086.2	118516	91675.1	70841.9	52915.1	43054	67998.2	67286.1	47623.4	40277.5	62217.9	38660.6	30320.4	54172.3	31134.4	44040.2	39517.3	42025.9	41914.1	62815	49907.8	38988.6	17680.6	26340.7	56978.7	35782.3
Q6UN15	Pre-mRNA 3'-end-processing factor FIP1 (hFip1) (FIP1-like 1 protein) (Factor interacting with PAP) (Rearranged in hypereosinophilia)	FIP1L1	FIP1L1 FIP1 RHE	594	101916_RLPGAIDVIGQTITISR	50528.5	41226.5	66455.1	37344	50917.5	108977	101764	55549.8	60481.2	65353.7	62155.8	68982.7	68307.7	101245	197505	81748	36231.4	70636.2	30244.8	58481.7	106274	86172.2	65170.2	75783.7	65009.2	83453.9	94034.3	63791	54630.3	50763	70222.9	45158.5	59996	93381.6	138463	79994.9	18114.3	93647.2	32216.2	70027.7	38942.1	56470.1	70163.8	63748.9
O43776	Asparagine--tRNA ligase, cytoplasmic (EC 6.1.1.22) (Asparaginyl-tRNA synthetase) (AsnRS)	NARS	NARS	548	101924_RMNYSDAIVWLK	124928	254703	130278	168956	117967	189613	229783	315189	137412	126599	248571	238343	258074	186561	176656	124532	184285	111661	174311	241974	217258	157059	124600	200079	213288	143348	172478	118765	251247	166363	168322	249047	267769	159153	148256	175962	193295	199674	174130	110267	72571	175834	283561	146319
O15144	Actin-related protein 2/3 complex subunit 2 (Arp2/3 complex 34 kDa subunit) (p34-ARC)	ARPC2	ARPC2 ARC34 PRO2446	300	101925_RNC(UniMod:4)FASVFEK	161923	131714	198176	208957	183898	118101	154308	179215	144336	242944	171752	154904	232298	234805	181036	148020	171986	176544	173266	180183	195918	161901	154270	180180	165422	179118	232231	155213	228592	163622	137671	152502	197835	195252	220170	248620	168331	190565	196477	152701	148577	168726	145242	184769
Q00839	Heterogeneous nuclear ribonucleoprotein U (hnRNP U) (GRIP120) (Nuclear p120 ribonucleoprotein) (Scaffold-attachment factor A) (SAF-A) (p120) (pp120)	HNRNPU	HNRNPU C1orf199 HNRPU SAFA U21.1	825	101926_RNFILDQTNVSAAAQR	32636.4	30850.2	48970.5	55813.3	78915.7	85320.2	53371	76943.1	52898.1	38835.5	45281.8	28924.5	25291	74043	91903.8	64937	44581.5	26982.2	75237.4	52105.4	29482.2	82742.5	30214.5	63674.8	51139.4	88645.2	69258.9	51958	60663.9	54108.8	29855.3	58140.2	83245.6	31130.6	108056	79394.1	19769.4	60453.6	67207.9	62080	12510.4	57049.1	27556.7	88525.5
Q00839	Heterogeneous nuclear ribonucleoprotein U (hnRNP U) (GRIP120) (Nuclear p120 ribonucleoprotein) (Scaffold-attachment factor A) (SAF-A) (p120) (pp120)	HNRNPU	HNRNPU C1orf199 HNRPU SAFA U21.1	825	101927_RNFILDQTNVSAAAQR	842126	1.00351e+06	927803	945144	879515	1.19724e+06	665428	1.1039e+06	837179	1.13564e+06	935574	1.01161e+06	897414	1.18137e+06	916839	833031	882326	587843	1.2535e+06	1.03864e+06	1.45087e+06	1.27503e+06	945012	1.09095e+06	948703	1.17693e+06	1.2071e+06	871973	1.03414e+06	945787	882876	663667	1.02247e+06	1.09566e+06	1.24884e+06	1.172e+06	777790	791339	889628	873429	503417	915666	740307	1.16596e+06
Q15126	Phosphomevalonate kinase (PMKase) (hPMK) (EC 2.7.4.2)	PMVK	PMVK PMKI	192	101943_RQADPGFFC(UniMod:4)R	367980	1.02275e+06	1.01933e+06	723373	573896	674504	828275	1.00085e+06	812827	853574	810403	953584	1.35307e+06	269345	991953	354964	417907	692767	433735	1.53472e+06	464070	379944	394746	770511	836369	599654	1.37518e+06	680151	796462	476976	308056	831976	707250	635211	565323	476515	640359	803052	732133	592364	393398	701816	1.25088e+06	260837
Q7Z3J2	UPF0505 protein C16orf62 (Esophageal cancer-associated protein)	C16orf62	C16orf62 101F10.2	963	101951_RQSSLGLSFFNSILAHGDLR	291311	236320	815526	574336	437471	836954	516994	521149	348384	323867	357975	392801	153451	1.00465e+06	266050	564582	607107	226358	1.16773e+06	349823	1.50624e+06	879194	931767	706996	682914	838835	921611	671467	983126	607703	248349	220861	781682	457330	479573	590675	390959	297862	348474	250987	90818.3	272717	126560	718710
O00571	ATP-dependent RNA helicase DDX3X (EC 3.6.4.13) (DEAD box protein 3, X-chromosomal) (DEAD box, X isoform) (Helicase-like protein 2) (HLP2)	DDX3X	DDX3X DBX DDX3	662	101955_RSFLLDLLNATGK	162508	111953	142337	238929	145013	130401	185319	166290	122692	120770	156472	123692	91962.8	319209	158868	159377	169445	154139	161423	187619	145976	99580.8	189624	146442	182164	224420	230143	131963	145450	146854	140741	130135	243143	211444	140761	181939	113964	90525.6	130097	97795.7	54222.3	87672	105705	276575
Q99832	T-complex protein 1 subunit eta (TCP-1-eta) (CCT-eta) (HIV-1 Nef-interacting protein) [Cleaved into: T-complex protein 1 subunit eta, N-terminally processed]	CCT7	CCT7 CCTH NIP7-1	543	101960_RTMMAC(UniMod:4)GGSIQTSVNALSADVLGR	98655.1	49190.5	91870.6	129900	44927.8	172111	96169.5	101432	73390.2	125940	138793	54683.6	52641.9	146510	67917.1	94982.2	94867.1	72263.8	159161	111551	172872	157331	130135	112883	126305	133128	139894	104684	133388	79719.6	61267.6	34406.4	67009.1	89717.7	117801	126602	66358.6	49599.1	77326.2	76721.4	43298.5	65226.1	66676.8	116643
Q03169	Tumor necrosis factor alpha-induced protein 2 (TNF alpha-induced protein 2) (Primary response gene B94 protein)	TNFAIP2	TNFAIP2	654	101969_RVLLVELPAFLR	16972.2	5094.42	3758.74	7250.11	27858.3	46715.9	3031.93	7966.03	5682.1	8605.45	2729.25	4210.83	8247.55	7148.55	20784.3	13935	4891.94	7685.62	9248.38	6907.34	6724.9	8506.1	4891.99	5104.05	6521.62	3425.71	42049	4215.36	10286.6	5911.09	8772.12	4149.01	8120.11	5622.93	5880.34	8740.26	6214.27	1828.48	5721.25	16357.1	182.848	2192.07	9045.48	7469.86
Q05655	Protein kinase C delta type (EC 2.7.11.13) (Tyrosine-protein kinase PRKCD) (EC 2.7.10.2) (nPKC-delta) [Cleaved into: Protein kinase C delta type regulatory subunit; Protein kinase C delta type catalytic subunit (Sphingosine-dependent protein kinase-1) (SDK1)]	PRKCD	PRKCD	676	101971_RVLTLAAENPFLTHLIC(UniMod:4)TFQTK	89212	72352.5	110299	149089	131153	201882	88373.9	124892	80812.2	169480	189134	145229	69221.2	193652	156262	147472	137672	70585	238094	125429	267770	222003	167717	179948	123881	187970	193653	137161	186432	120321	69458.9	68338.8	111310	147520	135234	150277	83929.4	71875.2	73849.9	128039	51920	82784.8	85236.8	148514
O75400	Pre-mRNA-processing factor 40 homolog A (Fas ligand-associated factor 1) (Formin-binding protein 11) (Formin-binding protein 3) (Huntingtin yeast partner A) (Huntingtin-interacting protein 10) (HIP-10) (Huntingtin-interacting protein A) (Renal carcinoma antigen NY-REN-6)	PRPF40A	PRPF40A FBP11 FLAF1 FNBP3 HIP10 HYPA HSPC225	957	101975_RVPSNASWEQAMK	390038	322018	366694	623385	387639	463907	559595	558989	469360	357336	410809	509547	312037	661008	628384	482184	474668	359544	509798	530944	473044	392816	528283	454543	399421	438560	542012	374684	336738	429595	368868	265644	406430	579636	363319	392635	428641	477535	500362	172158	218466	403279	428238	491928
P07814	Bifunctional glutamate/proline--tRNA ligase (Bifunctional aminoacyl-tRNA synthetase) (Cell proliferation-inducing gene 32 protein) (Glutamatyl-prolyl-tRNA synthetase) [Includes: Glutamate--tRNA ligase (EC 6.1.1.17) (Glutamyl-tRNA synthetase) (GluRS); Proline--tRNA ligase (EC 6.1.1.15) (Prolyl-tRNA synthetase)]	EPRS	EPRS GLNS PARS QARS QPRS PIG32	1512	101979_RWFGFLEAQQAFQSVGTK	255109	234558	514304	308533	288766	576822	395179	508698	316210	462319	638037	481402	301896	622172	401399	336490	298466	414074	701019	367991	808096	565053	433226	460822	475941	496715	628959	454330	472781	355769	454725	235278	499896	413510	348327	549379	325906	251570	288300	405174	202943	324963	218498	468291
Q9Y6N5	Sulfide:quinone oxidoreductase, mitochondrial (SQOR) (EC 1.8.5.-) (Sulfide dehydrogenase-like) (Sulfide quinone oxidoreductase)	SQOR	SQOR SQRDL CGI-44	450	10198_AEPLETFPFDQSK	96247.4	58531.4	78492.9	97058.8	73181.8	143372	197201	263410	147725	121077	125841	208210	59412.6	135446	210392	113606	146852	184381	133283	186906	57178.1	109349	101748	135440	132638	116824	158705	116245	132717	82674.9	42038.1	199542	123010	100917	120321	131195	71755.7	197171	162612	117193	92110.5	139042	244284	124375
Q9Y608	Leucine-rich repeat flightless-interacting protein 2 (LRR FLII-interacting protein 2)	LRRFIP2	LRRFIP2	721	10199_AEQDITTLEQSISR	28716.8	18373	28927.5	41887.8	36662	52833.1	28878.9	33518.4	33606.6	1095.75	31683.4	19130.2	19066.8	52501.6	37341.8	27710.3	31200.2	22080.4	34661.6	32499.6	33678.8	38861	26325.7	32141.9	30369.8	20962.6	30045.5	29433.6	33864.6	22682.6	24763.4	24379	22596.2	39330.6	56657.2	50320.4	25862.6	29696.4	32568.2	20661.1	10957.5	42481.9	33159.6	39523.1
O00468	Agrin [Cleaved into: Agrin N-terminal 110 kDa subunit; Agrin C-terminal 110 kDa subunit; Agrin C-terminal 90 kDa fragment (C90); Agrin C-terminal 22 kDa fragment (C22)]	AGRN	AGRN AGRIN	2067	101995_SFLAFPTLR	62980.3	39053.4	72359.1	74202.3	50034.4	101137	57889.1	73456.8	44370	98539.2	104813	71522.9	28500.2	95924.7	61943.5	60867.9	59404.3	61154.2	106581	53188.2	122549	74782.3	72324.5	88782.5	81670.6	122318	106459	97945.9	121581	81563.3	63981.6	36627.2	69001.8	80241.6	61902.2	61988.6	50525.8	65752.5	73326.7	69409.1	40892.3	48830.4	74033.2	67627.2
Q02338	D-beta-hydroxybutyrate dehydrogenase, mitochondrial (EC 1.1.1.30) (3-hydroxybutyrate dehydrogenase) (BDH) (Short chain dehydrogenase/reductase family 9C member 1)	BDH1	BDH1 BDH SDR9C1	343	101996_SFLPLIR	80211.7	25540.5	77314.7	258580	215445	350284	52993.7	18116.5	32712.6	154966	142015	95854.5	16759.8	111446	51615.7	59484.4	60554.6	22432.3	360832	122603	474346	337803	281464	197087	161177	244051	210285	176856	227721	162671	75961.6	13005.2	93129.3	198583	246411	294287	31303.3	42856.3	34404.3	97896.4	55189.3	63414.7	39715.2	76626.4
O43175	D-3-phosphoglycerate dehydrogenase (3-PGDH) (EC 1.1.1.95) (2-oxoglutarate reductase) (EC 1.1.1.399) (Malate dehydrogenase) (EC 1.1.1.37)	PHGDH	PHGDH PGDH3	533	102_AGTGVDNVDLEAATR	64339.8	90369.8	66346.5	76656.5	69455	81144	57449.4	120625	89449.4	106716	69951.5	112288	77637.3	110852	89642.9	66269.9	103489	87491.7	108599	72739.4	83837.7	88953.4	84193.7	120553	66892	56521.5	96902.9	59288.8	77567.8	63316.3	72146.8	40140.7	127461	73107.4	107286	109796	47703.7	105602	82698.9	57944.3	53871.9	49919.7	47311	94750.1
Q92542	Nicastrin	NCSTN	NCSTN KIAA0253 UNQ1874/PRO4317	709	102000_SGAGVPAVILR	652535	417153	344862	250544	267168	253616	322600	421068	370010	354736	402948	334440	293860	95052.6	410680	575047	583867	630769	200171	403761	201383	230871	157879	283420	360253	210143	359191	293953	232474	182669	420157	309243	256433	139143	232894	250144	206021	512408	234051	273641	173794	237344	411318	348403
Q9BUF5	Tubulin beta-6 chain (Tubulin beta class V)	TUBB6	TUBB6	446	102008_SGPFGQLFRPDNFIFGQTGAGNNWAK	99976.9	144034	135493	99900.6	36813.6	176983	154886	183519	112068	100076	86283.7	70351.7	181446	170201	223186	97102	122281	139999	96457.2	147846	93908.7	121421	65266.5	97995.3	62537.1	63802.6	155936	108950	122204	50366.2	45414.9	134764	142285	85383.8	112504	87682.6	120231	39858	138748	83232.8	26349.2	78254.2	173764	83027.1
Q8NCW5	NAD(P)H-hydrate epimerase (EC 5.1.99.6) (Apolipoprotein A-I-binding protein) (AI-BP) (NAD(P)HX epimerase) (YjeF N-terminal domain-containing protein 1) (YjeF_N1)	NAXE	NAXE AIBP APOA1BP YJEFN1	288	102010_SGPTWWGPQR	912813	729060	599048	483571	415096	562796	702298	740867	609758	664158	677803	605125	559653	992394	835673	747167	838231	767462	570038	676104	568405	457399	454786	581291	519639	548039	744298	571433	567140	473451	877778	772692	694492	490270	522760	511432	586789	756307	824662	611693	374645	534939	664944	861457
P15144	Aminopeptidase N (AP-N) (hAPN) (EC 3.4.11.2) (Alanyl aminopeptidase) (Aminopeptidase M) (AP-M) (Microsomal aminopeptidase) (Myeloid plasma membrane glycoprotein CD13) (gp150) (CD antigen CD13)	ANPEP	ANPEP APN CD13 PEPN	967	102028_SIQLPTTVR	768964	1.29627e+06	834626	561900	513291	611587	604087	1.00459e+06	1.48041e+06	679419	644478	607499	888992	836004	1.72523e+06	677851	704842	459181	1.35626e+06	622265	1.87927e+06	1.1836e+06	1.14809e+06	992678	1.05947e+06	912068	1.29508e+06	1.02915e+06	853844	739173	506338	336607	915946	728791	512840	551248	490226	791493	626676	550713	390824	310251	726469	618838
P14780	Matrix metalloproteinase-9 (MMP-9) (EC 3.4.24.35) (92 kDa gelatinase) (92 kDa type IV collagenase) (Gelatinase B) (GELB) [Cleaved into: 67 kDa matrix metalloproteinase-9; 82 kDa matrix metalloproteinase-9]	MMP9	MMP9 CLG4B	707	102038_SLGPALLLLQK	85188.5	24518.1	32050.8	30664.3	8752.03	15718.8	25634.1	16859.9	21152.9	19939.6	27421.2	13491.7	14000.4	39388	28757.7	16676.9	13964.5	12608	18899.3	16574.6	30259.4	37116.2	20881.8	24414.9	13383.3	20394.7	26959.9	20679.6	14830.4	16805	73371.3	7859.08	37043.6	28571.5	27275.1	45516.9	18755.8	13535.2	9610.36	11585.7	7166.69	15793.1	14754.4	20419
Q58FF6	Putative heat shock protein HSP 90-beta 4	HSP90AB4P	HSP90AB4P	505	102040_SLIINTFYSNK	160317	90893.7	201385	173783	149188	271668	137474	135783	36746.3	213317	220979	150824	86780.8	201710	176247	116884	158162	70468.7	231148	167703	288674	200280	217628	263680	184575	211107	290682	165033	211827	178600	154837	138600	197336	164874	191406	236122	119336	176111	170608	162934	75975.5	123915	71230.2	178017
Q86VX2	COMM domain-containing protein 7	COMMD7	COMMD7 C20orf92	200	102043_SLLLVPNGALK	44669.5	40676	44898.8	44793.3	50105.7	53047.9	54648.1	25949	28507.6	53722.6	55153.5	38443.3	20284.4	73709.2	35118.9	29745.2	26527.8	31068.9	72784.9	59084.9	99028.2	79284.7	65250.5	62097.6	60182.4	70705.9	56456.4	65544.8	65129.7	47382.3	42202.8	31220.3	47251.8	47777.8	53633.5	57426.3	36926.7	40899.1	19945.6	32211.4	17873.9	31934.6	86829.3	40399.8
Q14669	E3 ubiquitin-protein ligase TRIP12 (EC 2.3.2.26) (E3 ubiquitin-protein ligase for Arf) (ULF) (HECT-type E3 ubiquitin transferase TRIP12) (Thyroid receptor-interacting protein 12) (TR-interacting protein 12) (TRIP-12)	TRIP12	TRIP12 KIAA0045 ULF	1992	102047_SLNPPLTIVR	315370	210640	172744	120996	64927.2	96293.8	211316	215793	163237	151307	175864	99482.6	180967	338200	271439	248410	234969	253195	82182.6	163277	78977.9	232951	51748	123944	141201	105478	177905	106077	74878.3	64512.2	303922	199747	157726	35865	82928.7	96086.4	142530	171558	175843	116167	62813.8	86959.9	157862	267329
Q9UHL4	Dipeptidyl peptidase 2 (EC 3.4.14.2) (Dipeptidyl aminopeptidase II) (Dipeptidyl peptidase 7) (Dipeptidyl peptidase II) (DPP II) (Quiescent cell proline dipeptidase)	DPP7	DPP7 DPP2 QPP	492	102049_SLPFGAQSTQR	186942	124054	315389	295677	244571	436898	229120	294391	159032	354999	411512	334917	107592	578963	251741	295902	266791	117351	929234	315817	1.17286e+06	704369	756421	635011	855393	814420	949808	691962	935620	744151	180138	137683	227668	335946	213624	239193	212259	151236	126269	323042	147705	177191	99872.8	312100
P12259	Coagulation factor V (Activated protein C cofactor) (Proaccelerin, labile factor) [Cleaved into: Coagulation factor V heavy chain; Coagulation factor V light chain]	F5	F5	2224	10205_AEVDDVIQVR	76384.6	122836	63527.1	92018.5	162584	74686.2	137906	131618	82493.6	337783	382909	182649	140184	212427	143958	130890	120127	99699.2	102504	104634	60548.9	93250.7	232822	104626	126568	147525	125390	52818.7	136387	155916	79073.6	159734	255160	149717	288101	178308	60960.4	101698	53740.2	426265	302484	250135	113081	124048
P08648	Integrin alpha-5 (CD49 antigen-like family member E) (Fibronectin receptor subunit alpha) (Integrin alpha-F) (VLA-5) (CD antigen CD49e) [Cleaved into: Integrin alpha-5 heavy chain; Integrin alpha-5 light chain]	ITGA5	ITGA5 FNRA	1049	102054_SLQWFGATVR	84489.4	136810	167764	127643	91449.5	129821	163497	194689	134579	158222	182689	166822	143345	129383	129946	79770.1	50984.3	75331.5	292327	166051	83893.9	116566	113601	106531	95437.8	123043	187656	119712	115181	87058.8	68736.9	107409	129910	99429.5	79619	139415	112390	113633	114304	109452	73352.9	105834	117712	96341.1
Q9Y2W1	Thyroid hormone receptor-associated protein 3 (BCLAF1 and THRAP3 family member 2) (Thyroid hormone receptor-associated protein complex 150 kDa component) (Trap150)	THRAP3	THRAP3 BCLAF2 TRAP150	955	102079_SPLQSVVVR	166484	140600	185656	251665	237382	265936	222551	220726	179281	267476	257884	233776	162033	282165	206363	195902	197846	146105	237502	177068	280484	292706	224166	235176	176576	271892	254119	247631	229689	191681	206518	171551	211132	272329	273759	230174	171093	162237	223934	246290	123802	210490	185505	223765
Q96CW5	Gamma-tubulin complex component 3 (GCP-3) (hGCP3) (Gamma-ring complex protein 104 kDa) (h104p) (hGrip104) (Spindle pole body protein Spc98 homolog) (hSpc98)	TUBGCP3	TUBGCP3 GCP3	907	102081_SPNVLLQNLC(UniMod:4)C(UniMod:4)R	155589	153522	175383	147268	346577	379132	200189	192049	158346	220516	172579	167802	169877	490229	143906	161467	147071	162133	166888	153162	99482.6	149650	127381	170913	157794	164517	190736	157995	137311	136350	187213	180588	151585	167558	353994	128935	145252	184485	438268	158336	186734	193676	167536	162499
P23246	Splicing factor, proline- and glutamine-rich (100 kDa DNA-pairing protein) (hPOMp100) (DNA-binding p52/p100 complex, 100 kDa subunit) (Polypyrimidine tract-binding protein-associated-splicing factor) (PSF) (PTB-associated-splicing factor)	SFPQ	SFPQ PSF	707	102085_SPPPGMGLNQNR	894660	1.9096e+06	2.01198e+06	1.69443e+06	1.68444e+06	1.94864e+06	1.65363e+06	1.95928e+06	1.97926e+06	1.83816e+06	1.79539e+06	2.05992e+06	2.47551e+06	1.91351e+06	2.19529e+06	1.08896e+06	1.38275e+06	1.99604e+06	1.62167e+06	1.9067e+06	1.95867e+06	1.38664e+06	1.23025e+06	1.3966e+06	1.36062e+06	1.50293e+06	2.17819e+06	1.66838e+06	1.94205e+06	1.30012e+06	963289	1.54493e+06	1.86445e+06	1.89072e+06	1.6363e+06	1.43334e+06	1.71955e+06	1.98777e+06	1.77035e+06	1.58662e+06	1.07443e+06	1.47368e+06	2.4873e+06	1.29058e+06
Q13630	GDP-L-fucose synthase (EC 1.1.1.271) (GDP-4-keto-6-deoxy-D-mannose-3,5-epimerase-4-reductase) (Protein FX) (Red cell NADP(H)-binding protein) (Short-chain dehydrogenase/reductase family 4E member 1)	TSTA3	TSTA3 SDR4E1	321	102103_SSGSALTVWGTGNPR	55976.5	66556.9	122495	38489.9	57358.6	72412.3	99763	101856	42246.7	128045	54278.3	94635.4	73458.4	97137.3	70422.2	58374	68280.7	69366.5	64820.6	75050.5	54552.6	54099.5	57128.7	196269	57240.5	65627	82392.9	44629.3	34518.5	50760.9	68194.7	87044.6	65238.9	64289.2	62660	55777.7	66804	88965.7	90408.3	70856.9	41569.2	45693.8	51076.7	68346.3
Q15149	Plectin (PCN) (PLTN) (Hemidesmosomal protein 1) (HD1) (Plectin-1)	PLEC	PLEC PLEC1	4684	102105_SSIAGLLLK	73127.9	59611.5	90711	61111.9	84657.4	111708	79326.4	116621	74417	67803	69553.2	65172.3	37584.3	178405	31658.8	94128.6	110254	54864.8	90259.8	64320.2	85804.1	59886.8	56624.7	91838.9	72314.5	89205.3	81667.8	70635.4	83018.3	62946.6	68682.1	56835.8	66463.3	77546.9	98896.3	92592.5	42118.4	80101.5	62468.1	38945.6	28680.5	39094.2	32498.5	134680
Q96Q15	Serine/threonine-protein kinase SMG1 (SMG-1) (hSMG-1) (EC 2.7.11.1) (61E3.4) (Lambda/iota protein kinase C-interacting protein) (Lambda-interacting protein)	SMG1	SMG1 ATX KIAA0421 LIP	3661	102121_SVLTLANAGR	275891	273284	398939	509826	419349	589511	274806	332698	239591	386732	341757	272056	289067	457043	377393	278842	274461	229516	329008	234132	383276	398855	260105	346393	308367	340126	406914	307155	299009	285639	313632	271760	345368	463257	544155	490763	262732	337757	320451	348890	230017	353511	340958	374594
P10768	S-formylglutathione hydrolase (FGH) (EC 3.1.2.12) (Esterase D) (Methylumbelliferyl-acetate deacetylase) (EC 3.1.1.56)	ESD	ESD	282	102123_SVSAFAPIC(UniMod:4)NPVLC(UniMod:4)PWGK	129316	132418	167330	185533	121751	217817	140716	52780.9	105388	121990	146904	118254	106764	190355	69982.2	111371	95727.8	104343	148035	151782	112970	128910	60916.5	130324	96700	128168	154456	73383.3	98862.3	69018.3	104677	130460	140715	131653	131112	152506	91745	81125.5	127624	47466.2	28176.5	69774.1	105332	133962
Q99541	Perilipin-2 (Adipophilin) (Adipose differentiation-related protein) (ADRP)	PLIN2	PLIN2 ADFP	437	102128_SVVSGSINTVLGSR	66969.4	39306.7	71531.2	42892.5	64287.3	79866.3	57158.5	244664	61098.2	106953	40014.1	69836.3	18955.9	65054.9	146781	38586.2	69301.7	185779	89235.1	66930.2	85954.7	58088.3	54270	62471.9	89928.7	75812.9	116922	55267.6	97374.8	50242.2	38509.8	26614.7	79892.9	63316.2	59701.4	62121.2	35434.6	55300	98100.4	43146.3	27617.6	50170.7	60480	43529.3
P49407	Beta-arrestin-1 (Arrestin beta-1) (Non-visual arrestin-2)	ARRB1	ARRB1 ARR1	418	10213_AFC(UniMod:4)AENLEEK	296340	478141	404534	264257	259903	353064	416434	362877	393789	451139	431585	365792	541756	371616	415819	182393	165439	348325	288734	414138	307835	301842	194948	321292	335987	258652	392784	211519	283335	308044	355138	423499	463471	276239	266373	320873	337168	507372	506277	320087	244805	273829	601601	353424
Q3YEC7	Rab-like protein 6 (GTP-binding protein Parf) (Partner of ARF) (Rab-like protein 1) (RBEL1)	RABL6	RABL6 C9orf86 PARF	729	102131_TAAPPWPGGVSVR	38087.7	73178.1	51735.3	82257	88015.8	96627.7	68650.2	89813.6	67549.4	106671	132012	109325	77169.3	108133	87232.1	55387.6	114797	61443.7	85110.7	124480	94267.3	87733	63767.7	73966.1	68066.7	76019.6	84385.8	69265.4	74030.2	53396.3	49961.8	84114.5	65572.2	77251.1	64488.7	89064.3	31910.3	37837.6	59916.5	86315.3	50850.5	62196.8	78989.4	80129.2
Q9NRG9	Aladin (Adracalin)	AAAS	AAAS ADRACALA GL003	546	102137_TASGWALALC(UniMod:4)R	140243	317843	304762	251614	217788	249055	270028	310302	204248	250466	276497	367387	405917	375271	296132	255483	268255	213743	295910	492899	272322	226377	233838	257959	308227	292179	305106	175988	352230	171499	187531	337961	299165	270883	285067	262905	211555	231710	235378	269411	142994	303585	376321	319224
Q9Y4A5	Transformation/transcription domain-associated protein (350/400 kDa PCAF-associated factor) (PAF350/400) (STAF40) (Tra1 homolog)	TRRAP	TRRAP PAF400	3859	102138_TATGAISAVFGR	49678.8	69495.4	72698.3	54556.8	63713.5	48558.3	61666.7	67767.3	76542.7	36954.7	79203.8	86211.4	71086.4	67296.8	68833.2	45101.2	47704.9	28151.7	59581.2	72148.4	97036.2	40751.2	64095.1	78486	56082.7	82080.5	94117.6	28705.1	69472.7	53167.5	49245.9	66801.4	62347.3	30948.7	67524.5	81949.2	40323.7	70085	96182.8	44979	42797.9	40337.8	65030	23115.7
Q96G03	Phosphoglucomutase-2 (PGM 2) (EC 5.4.2.2) (Glucose phosphomutase 2) (Phosphodeoxyribomutase) (Phosphopentomutase) (EC 5.4.2.7)	PGM2	PGM2 MSTP006	612	10214_AFDLVPPEAVPEQKDPDPEFPTVK	92517	60552.1	97561.5	129393	118491	158192	87603.7	104888	34337.1	106015	105025	103657	53020.6	179075	103245	105535	109208	49304.9	126083	68374.3	166930	123706	89492	100779	109036	123345	135227	98054.9	109869	71918.7	75152	52991.1	86789.5	106847	96996.4	111007	33344.2	64642.1	41874.8	36605.2	27246.7	65421.2	61057.5	115851
P42892	Endothelin-converting enzyme 1 (ECE-1) (EC 3.4.24.71)	ECE1	ECE1	770	10216_AFEESLSTLK	154736	66983.3	427798	65316.3	86175.2	94818.1	471914	453211	59517.4	332103	345873	303357	51316.3	85025	372664	104438	110940	346665	188600	500055	75142.3	175790	176053	54180.7	278732	66364.9	470957	279905	63204.2	215052	5131.63	60350.1	62453.2	66098.8	95797.7	67625.8	381404	133652	153036	78536.2	144698	88136.8	68084	172026
Q9H583	HEAT repeat-containing protein 1 (Protein BAP28) (U3 small nucleolar RNA-associated protein 10 homolog) [Cleaved into: HEAT repeat-containing protein 1, N-terminally processed]	HEATR1	HEATR1 BAP28 UTP10	2144	102162_TLATTLAPR	195602	100336	41480.4	178192	89832.2	112896	164776	289388	59551.7	184822	179418	120111	100589	123992	206063	136429	237292	139639	210505	175152	147618	206672	133838	50357.7	31818.8	99161.3	162877	131959	127345	75204.8	203394	132872	192867	113884	129091	187236	105164	230450	181632	100358	92015.4	128199	179209	202724
Q9H2P0	Activity-dependent neuroprotector homeobox protein (Activity-dependent neuroprotective protein)	ADNP	ADNP ADNP1 KIAA0784	1102	102163_TLC(UniMod:4)PLC(UniMod:4)FSILK	116755	165203	273525	129474	87075.3	231658	128117	163089	133441	130571	199458	120957	80991	180250	141080	135644	217758	102103	72262.3	209895	393488	231478	224605	84467.7	121315	183458	224601	132975	84783	100677	196778	104423	180113	140780	87523.6	152007	95161.6	117547	107036	136756	74414.3	124802	91065.8	239837
Q14204	Cytoplasmic dynein 1 heavy chain 1 (Cytoplasmic dynein heavy chain 1) (Dynein heavy chain, cytosolic)	DYNC1H1	DYNC1H1 DHC1 DNCH1 DNCL DNECL DYHC KIAA0325	4646	102167_TLHTTASNWLHLIPQTLSHLK	255707	191340	281899	557945	232506	374546	528932	434846	327871	162626	310542	387299	169408	520206	413852	392539	373551	250146	613873	552838	452830	333165	531277	475691	348055	363740	483834	375327	303419	397735	225360	185479	242750	491323	253923	269678	383022	220266	270020	112499	89674.4	267665	151085	359322
O60264	SWI/SNF-related matrix-associated actin-dependent regulator of chromatin subfamily A member 5 (SWI/SNF-related matrix-associated actin-dependent regulator of chromatin A5) (EC 3.6.4.-) (Sucrose nonfermenting protein 2 homolog) (hSNF2H)	SMARCA5	SMARCA5 SNF2H WCRF135	1052	102172_TLQTISLLGYMK	437687	374726	414307	796871	395526	266824	712162	640067	247392	1.20959e+06	764269	552490	275006	594416	449319	385164	778899	278094	284336	469085	200839	284962	236155	203592	297662	536863	587916	331838	351211	252877	169863	395076	593962	190633	469217	165619	508838	629219	354651	807751	178488	221587	726131	1.36976e+06
O75643	U5 small nuclear ribonucleoprotein 200 kDa helicase (EC 3.6.4.13) (Activating signal cointegrator 1 complex subunit 3-like 1) (BRR2 homolog) (U5 snRNP-specific 200 kDa protein) (U5-200KD)	SNRNP200	SNRNP200 ASCC3L1 HELIC2 KIAA0788	2136	102176_TNVALMC(UniMod:4)MLR	240106	427193	380521	296632	283941	323062	350982	391010	299358	383176	305261	407646	462831	262243	272379	284929	249530	296110	303510	492232	317622	224236	244132	259740	356057	283450	416312	333222	390674	220744	233890	321316	256893	249305	307530	241507	257401	251853	254779	239070	155643	254408	379103	298749
P14866	Heterogeneous nuclear ribonucleoprotein L (hnRNP L)	HNRNPL	HNRNPL HNRPL P/OKcl.14	589	102177_TPASPVVHIR	99983.5	67197.5	114236	86741.6	88160.3	154905	86701.6	78211	69459.3	70535	53734.5	83096	63635.4	125303	65743.3	74646.1	84675.1	79033.5	134369	107012	151181	137847	108804	140134	98866.6	110585	143656	93106.9	50825.8	83219.7	98756	68807.2	91666.4	79885.1	75580.8	91849.1	58204.7	90955.7	43993.5	96181.3	52729.8	63975.5	42673.7	39666.7
P11766	Alcohol dehydrogenase class-3 (EC 1.1.1.1) (Alcohol dehydrogenase 5) (Alcohol dehydrogenase class chi chain) (Alcohol dehydrogenase class-III) (Glutathione-dependent formaldehyde dehydrogenase) (FALDH) (FDH) (GSH-FDH) (EC 1.1.1.-) (S-(hydroxymethyl)glutathione dehydrogenase) (EC 1.1.1.284)	ADH5	ADH5 ADHX FDH	374	10219_AFELMHSGK	193207	118687	178924	206709	95988.1	178649	207757	274760	167614	190688	157282	177418	138372	241472	186234	138951	155133	155803	219763	218999	193820	144124	192890	177679	118330	166312	198616	106236	107540	169896	220346	178470	186411	214695	170153	165189	197818	213286	196112	126055	88552.4	173652	235129	211397
Q96FW1	Ubiquitin thioesterase OTUB1 (EC 3.4.19.12) (Deubiquitinating enzyme OTUB1) (OTU domain-containing ubiquitin aldehyde-binding protein 1) (Otubain-1) (hOTU1) (Ubiquitin-specific-processing protease OTUB1)	OTUB1	OTUB1 OTB1 OTU1 HSPC263	271	10220_AFGFSHLEALLDDSK	203759	150224	251750	274048	207418	341543	220191	242797	163834	246873	287126	211248	138042	377227	252182	239133	202454	141511	253961	208242	302639	262145	204770	263638	226887	266387	305287	200953	259160	189668	161767	143025	232693	223299	239603	254220	172022	140863	179878	188574	93333.2	150141	194992	245891
Q8NF50	Dedicator of cytokinesis protein 8	DOCK8	DOCK8	2099	102202_TSTLSVSSFFK	224333	277484	326698	205069	276864	308779	168348	392780	260554	202734	207352	227932	265922	277519	269329	142736	306500	456137	272412	296408	328864	227446	193349	250200	203017	226847	284296	128429	227799	170299	237229	195558	222354	204482	267476	227721	203155	229867	221439	165396	149447	206908	192860	269096
O94973	AP-2 complex subunit alpha-2 (100 kDa coated vesicle protein C) (Adaptor protein complex AP-2 subunit alpha-2) (Adaptor-related protein complex 2 subunit alpha-2) (Alpha-adaptin C) (Alpha2-adaptin) (Clathrin assembly protein complex 2 alpha-C large chain) (Huntingtin yeast partner J) (Huntingtin-interacting protein 9) (HIP-9) (Huntingtin-interacting protein J) (Plasma membrane adaptor HA2/AP2 ada…	AP2A2	AP2A2 ADTAB CLAPA2 HIP9 HYPJ KIAA0899	939	102209_TTQIGC(UniMod:4)LLR	689517	677918	878598	963999	869783	1.04366e+06	894113	871223	619295	946976	819948	730566	390759	888476	899143	559197	620662	355331	902216	751083	1.09197e+06	816475	714299	869040	574824	861749	1.06522e+06	697046	743949	676098	708924	674452	994788	547496	1.075e+06	724663	702807	661210	977407	717883	451802	706845	779008	851138
P23141	Liver carboxylesterase 1 (Acyl-coenzyme A:cholesterol acyltransferase) (ACAT) (Brain carboxylesterase hBr1) (Carboxylesterase 1) (CE-1) (hCE-1) (EC 3.1.1.1) (Cocaine carboxylesterase) (Egasyn) (HMSE) (Methylumbelliferyl-acetate deacetylase 1) (EC 3.1.1.56) (Monocyte/macrophage serine esterase) (Retinyl ester hydrolase) (REH) (Serine esterase 1) (Triacylglycerol hydrolase) (TGH)	CES1	CES1 CES2 SES1	567	102211_TTTSAVMVHC(UniMod:4)LR	464948	396726	428035	464150	419232	436842	71289.9	482573	461306	454226	451261	388015	407831	418826	532805	358860	413156	388511	391560	395509	325406	344783	339844	416518	361703	367948	494661	296398	407737	321646	444357	418241	418844	91447.4	350206	251874	343902	471041	482716	331270	501688	414301	447081	317591
P42696	RNA-binding protein 34 (RNA-binding motif protein 34)	RBM34	RBM34 KIAA0117	430	102214_TVFVGNLPVTC(UniMod:4)NK	37247.5	53740.4	37677.7	42143.9	28551.5	51921.8	43518.6	58878.9	43571.7	50082.3	50324.3	44025.1	54344.2	32546.7	63197.2	20520.5	36272.7	54043	37887.1	52028.8	41293.5	40161	23072.1	34418.5	32749.2	21112.9	47707.1	29542.8	22718.8	18108.1	38340.2	57940	54689.4	37922.2	35201.8	39534.6	47514.3	73928.5	49644.1	34932.3	11789.9	30629.9	97540.7	36100.7
Q15637	Splicing factor 1 (Mammalian branch point-binding protein) (BBP) (mBBP) (Transcription factor ZFM1) (Zinc finger gene in MEN1 locus) (Zinc finger protein 162)	SF1	SF1 ZFM1 ZNF162	639	102218_TVIPGMPTVIPPGLTR	52884.4	46646.3	79947.7	54928.3	62448.9	65665.9	107522	89915.7	35209.5	86553.7	49760.5	44515.2	61672	130963	73522.4	47151.7	59152	38537	123336	57829.4	53714	44985.4	40464.3	42788.4	54836.4	61001.7	63752.2	63686.8	32717	44018.9	41579.9	27532.7	91140.1	71304	25340.9	98343.7	30314.5	21614.3	57342.2	53392	27671.7	38881.6	43808.8	46275.5
P57764	Gasdermin-D (Gasdermin domain-containing protein 1) [Cleaved into: Gasdermin-D, N-terminal (GSDMD-NT); Gasdermin-D, C-terminal (GSDMD-CT)]	GSDMD	GSDMD DFNA5L GSDMDC1 FKSG10	484	102225_TVTIPSGSTLAFR	100222	116495	141068	226692	184642	195087	155006	90489.7	177287	158100	165202	157189	56424	164567	201290	105440	63518.5	126061	151485	132291	155196	142853	98453.3	128046	143612	152694	174359	135626	134024	118969	86881	73201.8	111180	186461	202118	166341	121445	140617	233852	108491	56606.5	99885.4	160846	75994.5
P35270	Sepiapterin reductase (SPR) (EC 1.1.1.153)	SPR	SPR	261	102226_TVVNISSLC(UniMod:4)ALQPFK	43761.3	66399	155325	75828.8	65236.5	73021.2	112092	115046	54695.3	95412.9	90748.2	84266.7	83104.2	136918	127103	76669.8	89232	72384.2	114222	126542	128087	98918.3	76335.2	85694.5	90065.1	95949.4	131319	78279.8	106871	79672.5	42394	119696	84332.7	75131.6	114677	73491.7	56855.4	53711.6	73051.8	61279.1	25978.4	55358.9	75925.8	80104.3
P07954	Fumarate hydratase, mitochondrial (Fumarase) (EC 4.2.1.2)	FH	FH	510	102228_VAALTGLPFVTAPNK	187933	206616	322311	326915	305271	423730	262765	291766	139600	279616	313378	307241	225015	408223	264316	163383	134472	110792	388029	272322	427453	345035	278735	325198	282504	334777	336083	287213	339505	258605	261184	222725	315896	314762	433744	372640	198703	140321	279660	233821	140969	231410	232865	390620
P09211	Glutathione S-transferase P (EC 2.5.1.18) (GST class-pi) (GSTP1-1)	GSTP1	GSTP1 FAEES3 GST3	210	10223_AFLASPEYVNLPINGNGKQ	97836.1	75567	81179.9	69237.3	55244.6	88594.7	54414.4	63765.1	35865.9	63473.3	78505.7	58379.5	43629.4	139928	76772.5	68110.8	63342.4	52737.8	24959.3	49606.7	32987.9	28186.5	38430	24644.7	25131	43414.1	52681	36819.8	40724	25502.7	64689.4	65109.7	82942.4	50196.1	70959.6	65546.7	26915.5	44656.9	45487.4	25547.5	28786.6	49442	44947.1	87474
Q9NUI1	Peroxisomal 2,4-dienoyl-CoA reductase (pDCR) (EC 1.3.1.34) (2,4-dienoyl-CoA reductase 2) (Short chain dehydrogenase/reductase family 17C member 1)	DECR2	DECR2 PDCR SDR17C1	292	102235_VAFITGGGSGIGFR	224924	641320	285934	169401	304046	196466	226598	307466	226065	258867	232127	257773	323279	283435	435078	199264	146309	315010	195217	348423	316295	248571	141322	329578	216359	290495	341783	254706	208991	197044	194021	673254	662384	232326	281238	207302	190610	218703	399832	269035	183211	246430	254021	281612
P53041	Serine/threonine-protein phosphatase 5 (PP5) (EC 3.1.3.16) (Protein phosphatase T) (PP-T) (PPT)	PPP5C	PPP5C PPP5	499	10224_AFLEENNLDYIIR	27508.9	23140.4	60805.1	57440	17662.8	57490.1	46637	61269.1	23118.1	54047.5	54950.5	24751.6	54129.5	35138.6	43754.1	32855.5	42349.9	33427.8	34810.4	35929.5	22763.8	44323.3	20477.8	17782.3	19232.2	20913.6	32232	30617.2	44351.6	13367.2	25872.8	20853.2	42581.7	49235.1	30225.5	29669.2	21247.4	29795.5	26117.2	31177	15918.2	15707.3	16260.8	18538
Q6YN16	Hydroxysteroid dehydrogenase-like protein 2 (EC 1.-.-.-) (Short chain dehydrogenase/reductase family 13C member 1)	HSDL2	HSDL2 C9orf99 SDR13C1	418	102243_VAHILNISPPLNLNPVWFK	65413.8	36367.6	67552.5	132192	92089.7	165024	60820.9	113353	45382.2	62618.3	74104.5	76547.1	32477.4	47003.7	42572	42260.5	33661.7	28783.2	135022	86434.6	155588	119991	94439.3	108035	79278	89138.4	123699	89452.3	93631.3	71713.1	40822	41624.3	70318.3	99484.2	94216.1	85881.7	28568.6	37405	39265.2	51211.8	19257.6	41102.7	25143.3	65996.9
O95210	Starch-binding domain-containing protein 1 (Genethonin-1) (Glycophagy cargo receptor STBD1)	STBD1	STBD1 GENX-3414	358	102271_VAVMPAGSQQVSVR	74349.4	121329	90987.6	113101	76351.7	98933.2	100121	80825.8	71034.1	103771	97510.3	71440.4	83837	159497	117471	101079	118210	95721.2	77018.7	89881.7	91081.3	92445.5	84834.8	76176.5	89052.4	84482.5	117359	76254.6	77081.1	77821.3	98801.4	96296.5	77054.3	107476	133169	114458	64370	107592	100463	75214.8	59077.4	110397	98305.6	155944
Q9H4B7	Tubulin beta-1 chain	TUBB1	TUBB1	451	10229_AFVHWYTSEGMDINEFGEAENNIHDLVSEYQQFQDAK	1103.81	750.491	3313.63	2343.28	1056.67	2186.12	1655.29	1497.57	1756.38	1302.74	1721.76	2098.01	1655.29	2981.68	1263.05	3139.76	1767.03	3008.68	3865.68	1213.05	2184.57	674.963	18.9098	2539.2	473.099	993.25	1537.79	1169.97	4728.8	3479.12	717.16	1642.63	943.781	905.387	221.08	728.319	794.02	189.098	2559.09	666.731	368.754	529.476	706.447	221.08
P78527	DNA-dependent protein kinase catalytic subunit (DNA-PK catalytic subunit) (DNA-PKcs) (EC 2.7.11.1) (DNPK1) (p460)	PRKDC	PRKDC HYRC HYRC1	4128	102296_VFLALAAK	78982	127297	72596	207371	111350	133509	49814.3	60346.7	39208.9	272496	114429	190238	418780	149671	76126.7	34975.2	128079	333615	174968	314763	169245	148801	111850	185263	213133	222357	307541	178373	259336	50523.7	51086.4	54974.2	78587.4	236879	254510	35075.1	43501.6	112595	52099	234078	137162	267484	72720	108531
O60603	Toll-like receptor 2 (Toll/interleukin-1 receptor-like protein 4) (CD antigen CD282)	TLR2	TLR2 TIL4	784	102300_VFLVPC(UniMod:4)LLSQHLK	21751.2	42830.5	55823.7	35676.8	38563.5	59084.6	39760.9	65115.1	42402.1	36962.9	22194.2	2109.54	48114	32431.6	33596.7	24178.6	23676.6	49680	26463.2	49697.3	55434.1	34168	26638.4	51520.2	50853.1	40407.7	64023.2	48372.4	49811	32880.6	31865	46677	51998.2	52794.6	29853.2	27931	37938.5	36513.4	36278	36597.8	21095.4	24246.8	53210.1	26346.6
Q9NR09	Baculoviral IAP repeat-containing protein 6 (EC 2.3.2.27) (BIR repeat-containing ubiquitin-conjugating enzyme) (BRUCE) (RING-type E3 ubiquitin transferase BIRC6) (Ubiquitin-conjugating BIR domain enzyme apollon) (APOLLON)	BIRC6	BIRC6 KIAA1289	4857	102302_VFMLLSC(UniMod:4)IGQR	212576	126545	153060	150055	155166	204893	180795	198527	162417	194815	186929	181548	136329	209931	230618	180271	177768	115656	173123	133335	204713	148162	132120	160737	129819	141742	202859	137082	158222	117010	194609	111838	137002	145527	182645	167122	141707	92246.6	186318	157212	68226.8	126082	133537	177486
Q16401	26S proteasome non-ATPase regulatory subunit 5 (26S protease subunit S5 basic) (26S proteasome subunit S5B)	PSMD5	PSMD5 KIAA0072	504	102308_VFTAIANQPWAQK	78475.4	65357.3	95272.9	124656	102083	150362	80170.9	97141.5	64806.4	108893	109374	103095	64422	142942	99347	100249	91399.7	67299.1	61619.1	50804.3	92535.8	84850.2	56331.7	78614.6	69510.2	101121	86715.7	62299.3	82861.3	59021.8	56948.1	46389.8	97124.5	109744	120733	128771	98089.3	64905.8	73282.2	69959.4	39838.4	41608.1	82460.7	121094
Q16401	26S proteasome non-ATPase regulatory subunit 5 (26S protease subunit S5 basic) (26S proteasome subunit S5B)	PSMD5	PSMD5 KIAA0072	504	102309_VFTAIANQPWAQK	927087	198110	956946	332987	340841	361615	1.00674e+06	1.38531e+06	899133	482795	593918	233701	1.52237e+06	318768	1.04813e+06	235455	1.00717e+06	621183	795424	207264	349552	342931	506420	687511	968894	544418	996109	404688	241334	761353	192789	600418	779077	784032	641973	637706	715441	898353	567950	210365	412874	483571	1.4847e+06	424698
Q96T37	Putative RNA-binding protein 15 (One-twenty two protein 1) (RNA-binding motif protein 15)	RBM15	RBM15 OTT OTT1	977	102317_VGAGAGAAPFR	189104	247919	491980	137938	228955	532524	426601	476180	593740	391231	446808	386694	104530	276421	314456	254431	365567	399008	189864	452087	225496	236570	157908	280518	202672	186641	476072	536509	262522	349942	308281	441688	329195	349584	337160	309187	296827	441448	604980	232448	210582	415163	532278	236825
Q9Y646	Carboxypeptidase Q (EC 3.4.17.-) (Lysosomal dipeptidase) (Plasma glutamate carboxypeptidase)	CPQ	CPQ LCH1 PGCP	472	102318_VGALASLIR	36554	71941.4	65806.5	85644.9	68587.6	96767.4	60726.1	68727.5	317667	79199.2	176873	158924	65806.4	131397	94888.5	35562.9	83851.8	53278.3	117252	66416.4	101697	95646.1	86319.9	141792	95436.9	89721.7	179843	88733.9	72109.2	48795.7	56905.5	68974.7	101949	78461.5	81282.7	81241.1	215691	55196.9	70699.6	70554.1	34025.7	117850	68424.5	57931.1
P48060	Glioma pathogenesis-related protein 1 (GliPR 1) (Protein RTVP-1)	GLIPR1	GLIPR1 GLIPR RTVP1	266	102319_VGC(UniMod:4)AVQFC(UniMod:4)PK	119283	91871.2	171601	141302	171293	199755	139702	156211	154849	173740	167427	178702	142122	201030	141490	119236	175299	105832	135559	174729	188296	115739	120275	146706	140208	158034	208508	105040	129795	127988	155048	158972	156591	142306	114446	135419	109776	200985	160472	144935	56697.2	96514.5	156778	136593
Q9Y4D8	Probable E3 ubiquitin-protein ligase HECTD4 (EC 2.3.2.26) (HECT domain-containing protein 4) (HECT-type E3 ubiquitin transferase HECTD4)	HECTD4	HECTD4 C12orf51 KIAA0614	3996	102329_VGGVTHLVGPVTMVLQGGPR	416364	295387	379382	409118	405255	564777	360119	554597	387354	478203	436161	434006	362758	541796	532936	458724	418505	298755	442988	277869	534001	308710	361910	412992	378279	480560	463496	377604	416465	295061	421895	298092	367918	443449	511320	447676	331240	228828	392312	400370	167425	299032	369810	447291
Q08378	Golgin subfamily A member 3 (Golgi complex-associated protein of 170 kDa) (GCP170) (Golgin-160)	GOLGA3	GOLGA3	1498	102343_VGSLGLPAHPR	822965	1.07357e+06	1.13694e+06	1.28921e+06	1.01167e+06	549309	1.18509e+06	1.24269e+06	1.12124e+06	805952	1.03281e+06	868261	980681	1.45026e+06	1.4808e+06	1.12768e+06	1.24e+06	1.19035e+06	1.16221e+06	1.16445e+06	1.22992e+06	1.02676e+06	988934	1.09626e+06	987478	857552	1.35169e+06	918835	1.03229e+06	763430	1.26546e+06	991557	1.12302e+06	1.10741e+06	1.22866e+06	1.00881e+06	1.1022e+06	1.06873e+06	1.26884e+06	746251	609284	1.03359e+06	1.12572e+06	1.26282e+06
Q9NR12	PDZ and LIM domain protein 7 (LIM mineralization protein) (LMP) (Protein enigma)	PDLIM7	PDLIM7 ENIGMA	457	10235_AFYMEEGVPYC(UniMod:4)ER	131319	312794	184375	81783.7	57338.7	93294.9	181794	196024	144994	125256	160621	131199	271577	91017.2	162159	55513.9	36887.3	137401	83405.9	257897	113417	71093.2	82428.6	132632	117776	80581.2	245839	95295	128565	80910.6	103580	263364	140628	67336.6	68840.8	78931	144718	129138	187903	94243.2	85926	122104	200313	73787.2
P04040	Catalase (EC 1.11.1.6)	CAT	CAT	527	10236_AFYVNVLNEEQR	168434	202883	156963	215336	176891	211925	98319.1	214622	174570	202236	189552	168427	162268	278283	206527	197017	198965	135332	268368	176208	248355	213548	205023	236656	163100	184448	267090	134335	208627	147586	279932	133737	165106	155831	212417	194465	127439	94974.4	214266	130067	89582.6	171723	157168	201693
Q9NQT8	Kinesin-like protein KIF13B (Kinesin-like protein GAKIN)	KIF13B	KIF13B GAKIN KIAA0639	1826	102370_VILNPVNTNLSK	2.27056e+06	1.34173e+06	4.63708e+06	2.88087e+06	1.80533e+06	2.22505e+06	4.37292e+06	1.93342e+06	1.42277e+06	3.53842e+06	1.81665e+06	1.9746e+06	1.11032e+06	4.97049e+06	1.73115e+06	2.12635e+06	2.74415e+06	1.49586e+06	2.20043e+06	1.94661e+06	2.9618e+06	1.68936e+06	436484	2.33515e+06	1.60142e+06	1.74886e+06	2.34152e+06	1.47328e+06	2.02753e+06	2.23769e+06	3.94131e+06	1.75086e+06	1.90188e+06	3.56732e+06	2.36656e+06	2.53911e+06	2.89157e+06	2.49656e+06	2.73548e+06	971727	1.18122e+06	2.16305e+06	2.02129e+06	3.45325e+06
Q8WUB8	PHD finger protein 10 (BRG1-associated factor 45a) (BAF45a) (XAP135)	PHF10	PHF10 BAF45A	498	102373_VIPNAIC(UniMod:4)GIC(UniMod:4)LK	206259	292410	257274	489867	359098	280682	413641	684288	315551	352236	353100	557175	888191	207030	544038	138371	171461	406876	128170	188499	167356	66130.3	46539.5	143694	244531	283733	286151	207938	210874	154809	125700	197164	178713	400597	384306	200581	253052	308742	100251	216446	129956	280329	621020	125915
Q9UJF2	Ras GTPase-activating protein nGAP (RAS protein activator-like 2)	RASAL2	RASAL2 NGAP	1139	102378_VIQNLANFAK	935996	704488	1.21949e+06	894117	821991	951148	1.18673e+06	1.1624e+06	877360	1.06597e+06	1.14231e+06	915172	1.0871e+06	1.15375e+06	1.14783e+06	815652	942681	917514	758460	1.14859e+06	885324	765908	623690	956664	816329	838668	1.17576e+06	789722	900810	678233	1.02273e+06	1.01867e+06	1.12858e+06	913408	889616	845035	866665	1.02156e+06	1.00284e+06	857671	579204	880376	1.1857e+06	988553
Q96RK0	Protein capicua homolog	CIC	CIC KIAA0306	1608	102392_VLAATAPTPGIPILQSVPSAPPPK	71426.8	161990	211992	189158	142893	222718	260858	275576	196069	137831	188538	174626	162722	239089	224810	62227.9	147771	135082	226875	221558	237861	193987	144940	176656	189605	200471	236777	182334	203345	130625	108394	143549	179091	191576	162850	172763	115721	111420	111941	121978	50421	91939.3	173919	133271
Q9Y490	Talin-1	TLN1	TLN1 KIAA1027 TLN	2541	10241_AGALQC(UniMod:4)SPSDAYTK	49134.7	70507.4	66412.8	39110.7	29043.5	51961.9	66407	86257.8	65551.5	64712	73783.4	58413.4	59167.1	62138.1	78139.3	49068.6	73826.6	48299.7	62013.4	96093.1	44615.6	28588	42369.5	70860.3	57417	50310.3	94223.9	47132.4	65689.8	30992.4	61940.7	81207.2	66778.6	35058.9	59494.5	47687.3	70320.8	86449.8	75748.5	43328.7	32325.1	51259.8	73299.2	45676.2
Q8WX93	Palladin (SIH002) (Sarcoma antigen NY-SAR-77)	PALLD	PALLD KIAA0992 CGI-151	1383	102410_VLGVPPPQIFWK	251187	452341	401744	285625	172432	239350	384164	453517	314856	264108	285231	276063	474654	223484	432540	140736	231258	381915	213916	433985	245534	52774.1	162111	270466	294590	274479	489944	267067	333579	180385	210045	399028	347561	222817	258476	201620	291899	247341	243601	187246	129207	203110	431044	218754
Q9NPE3	H/ACA ribonucleoprotein complex subunit 3 (Nucleolar protein 10) (Nucleolar protein family A member 3) (snoRNP protein NOP10)	NOP10	NOP10 NOLA3	64	102426_VLMTQQPRPVL	45395.5	63348.9	105776	113126	106566	137617	72388.7	86318.5	65991.3	88299.1	108347	63956.1	93445.9	75861.7	303684	125043	67787.2	80414	88296.1	71984.4	77367.9	85952.4	59038.6	90149.3	82319.6	96672.2	136172	52349.8	51081.1	69389.2	72834.7	59284.1	87588.9	114281	109619	107003	56748.4	46793.3	86220.3	43099.9	52772.4	77821.5	75942	77597.8
O94855	Protein transport protein Sec24D (SEC24-related protein D)	SEC24D	SEC24D KIAA0755	1032	102433_VLPVYMNC(UniMod:4)LLK	197601	47016.5	119654	110523	94340.2	133922	96987.6	113417	77563.7	79199.6	140194	57722.9	99246.2	148254	89217.4	70831.8	99506.8	147065	74961.6	65468.5	75096.4	94327.9	70025.3	172518	79281	83511.4	68995.8	43787.9	59404.8	68676.6	112735	45713.5	64444	89601.9	98675.2	101543	65452.8	83432.5	125169	113993	40741.5	60144.7	75972.5	91838.7
Q86YV5	Tyrosine-protein kinase PRAG1 (EC 2.7.10.2) (PEAK1-related kinase-activating pseudokinase 1) (Sugen kinase 223) (SgK223)	PRAG1	PRAG1 SGK223	1406	102435_VLQC(UniMod:4)LLWGPR	316504	503760	510149	315456	339843	413192	384559	456285	348786	377588	339184	366997	442285	389472	420580	154295	264582	355959	475576	378369	498004	159560	318860	508192	403292	434126	467508	362020	332272	249489	227893	354058	443246	244069	321907	279710	259732	323749	289743	228049	156433	269285	383108	298880
Q9H173	Nucleotide exchange factor SIL1 (BiP-associated protein) (BAP)	SIL1	SIL1 UNQ545/PRO836	461	102438_VLQTLGVLLTTC(UniMod:4)R	787747	142552	227700	180015	174619	329510	416751	297312	365820	141360	207554	203416	330271	225774	412355	226079	144131	226899	167403	290563	226287	131201	133381	222772	202972	169401	293640	251011	161749	179816	699138	212608	238733	159101	334642	295940	344072	255371	365303	112486	44106.4	136663	243166	210787
P01019	Angiotensinogen (Serpin A8) [Cleaved into: Angiotensin-1 (Angiotensin 1-10) (Angiotensin I) (Ang I); Angiotensin-2 (Angiotensin 1-8) (Angiotensin II) (Ang II); Angiotensin-3 (Angiotensin 2-8) (Angiotensin III) (Ang III) (Des-Asp[1]-angiotensin II); Angiotensin-4 (Angiotensin 3-8) (Angiotensin IV) (Ang IV); Angiotensin 1-9; Angiotensin 1-7; Angiotensin 1-5; Angiotensin 1-4]	AGT	AGT SERPINA8	485	102440_VLSALQAVQGLLVAQGR	52079.4	44357.9	49952.6	26385.6	25134.6	61311.7	44682.7	72791.9	49680.9	38892.4	54445.9	48631.9	16081.3	90965.3	81371.5	57089.4	70041.1	68940.3	52120.5	83035.6	49288.7	35949.5	29902.2	43459.2	45917.3	25826	90424.8	41070.5	32839.9	21713.9	25260.8	37023.3	33852.1	31021.9	26889.8	22347.8	41626.9	15286.9	34624.4	22757.9	9375.12	14061	45749.2	24132.2
P01019	Angiotensinogen (Serpin A8) [Cleaved into: Angiotensin-1 (Angiotensin 1-10) (Angiotensin I) (Ang I); Angiotensin-2 (Angiotensin 1-8) (Angiotensin II) (Ang II); Angiotensin-3 (Angiotensin 2-8) (Angiotensin III) (Ang III) (Des-Asp[1]-angiotensin II); Angiotensin-4 (Angiotensin 3-8) (Angiotensin IV) (Ang IV); Angiotensin 1-9; Angiotensin 1-7; Angiotensin 1-5; Angiotensin 1-4]	AGT	AGT SERPINA8	485	102441_VLSALQAVQGLLVAQGR	125178	103359	139265	94807.3	60798.2	121111	121658	155374	121268	96746.4	149128	99806.2	80102.4	209015	204511	137371	166881	158583	106712	189712	110728	79677.5	84901.7	123243	124110	99703.9	201865	128457	133792	91809.3	78456.7	93780.8	108926	90234.5	49837.4	25332.5	94338.1	58543.5	54028.8	69225.4	32971	60472.8	110997	140840
Q14562	ATP-dependent RNA helicase DHX8 (EC 3.6.4.13) (DEAH box protein 8) (RNA helicase HRH1)	DHX8	DHX8 DDX8	1220	102446_VLSFTGTK	269823	260077	66560.4	233050	143967	81977.3	249636	109150	1.57749e+06	233648	265660	223088	243639	311333	383473	170394	78893.6	178640	205922	258269	111878	181067	163600	214809	240698	172689	270148	200762	225892	159720	211311	211823	145988	133670	198908	182237	257014	177436	321974	180435	125371	181318	191848	153204
Q9UL46	Proteasome activator complex subunit 2 (11S regulator complex subunit beta) (REG-beta) (Activator of multicatalytic protease subunit 2) (Proteasome activator 28 subunit beta) (PA28b) (PA28beta)	PSME2	PSME2	239	102450_VLSLLALVKPEVWTLK	2301.51	11233.5	24003.3	5454.22	16398.7	21205.8	6673.57	2858.74	7616.71	12333.9	8336.89	13080.7	3547.83	19007.3	12435.5	9539.8	11849.4	13034.8	11494.7	4854.53	14759.7	17067.6	3236.74	5001.87	14673.9	6470.54	20279.8	4700.15	11278.8	9579.72	8639.03	10535.8	18654.7	4246.21	8637.17	15286.7	14040.2	3639.57	20326.4	8046.11	3166.51	13875.2	12601.8	10825.9
Q9H3M7	Thioredoxin-interacting protein (Thioredoxin-binding protein 2) (Vitamin D3 up-regulated protein 1)	TXNIP	TXNIP VDUP1	391	102476_VLWMQGSQQC(UniMod:4)K	312994	471094	319170	263012	293701	392954	165188	239777	205932	117498	227042	138629	204592	346810	339393	231950	284921	225599	245309	271398	245507	201262	214821	144597	184189	218938	306818	133144	227717	224645	355348	355898	420450	311339	226062	243309	251145	271655	337819	200566	156268	225182	176341	283282
P11766	Alcohol dehydrogenase class-3 (EC 1.1.1.1) (Alcohol dehydrogenase 5) (Alcohol dehydrogenase class chi chain) (Alcohol dehydrogenase class-III) (Glutathione-dependent formaldehyde dehydrogenase) (FALDH) (FDH) (GSH-FDH) (EC 1.1.1.-) (S-(hydroxymethyl)glutathione dehydrogenase) (EC 1.1.1.284)	ADH5	ADH5 ADHX FDH	374	10249_AGDTVIPLYIPQC(UniMod:4)GEC(UniMod:4)K	152622	181488	196770	127351	118797	211883	196338	280889	155336	193775	257715	192714	227878	332596	261730	145227	254024	170577	296718	301433	317553	267347	189870	309278	296883	307007	400781	240380	235870	134698	126269	213892	206473	107035	143720	169809	147330	211803	174706	156598	78296	95444.7	209457	291937
Q9P2E3	NFX1-type zinc finger-containing protein 1	ZNFX1	ZNFX1 KIAA1404	1918	102502_VNIPFVR	865349	538729	979440	1.0837e+06	1.05142e+06	1.43904e+06	714057	945664	660333	1.2626e+06	1.30868e+06	974256	587459	1.348e+06	947324	841660	951690	546736	1.17751e+06	819038	1.43592e+06	950822	890779	1.07693e+06	1.01979e+06	1.25609e+06	1.19148e+06	886330	1.17861e+06	879380	501052	352589	768615	1.09065e+06	1.14777e+06	1.09046e+06	523109	500745	556547	869117	596673	783190	813980	1.07823e+06
Q9C0C2	182 kDa tankyrase-1-binding protein	TNKS1BP1	TNKS1BP1 KIAA1741 TAB182	1729	102504_VNLFPGLSPSALK	75689.4	54500.6	98360.8	126426	124900	159039	86971.4	79546.8	69409	112758	128404	109877	40271.9	171500	94540.7	104840	109355	58469	103823	68733	138640	147809	81897.3	112739	87035.2	125294	112514	103293	95906.5	79476.6	52375.1	44709	117628	120182	132594	144616	42033	72423.8	74913.6	109897	48039.7	75215.3	56006	131703
P04792	Heat shock protein beta-1 (HspB1) (28 kDa heat shock protein) (Estrogen-regulated 24 kDa protein) (Heat shock 27 kDa protein) (HSP 27) (Stress-responsive protein 27) (SRP27)	HSPB1	HSPB1 HSP27 HSP28	205	102513_VPFSLLR	156795	160564	139220	120723	88533.5	114058	117751	157518	93796.5	133249	101004	100674	154243	248186	181101	153754	136374	123125	100713	124947	121193	108714	104770	93504.4	106612	115769	116467	119468	105464	82020.2	151645	148237	136188	143097	137790	122917	102574	45651.2	82752	96377.2	72980.5	68785.8	157373	204873
Q8WWN8	Arf-GAP with Rho-GAP domain, ANK repeat and PH domain-containing protein 3 (Centaurin-delta-3) (Cnt-d3)	ARAP3	ARAP3 CENTD3	1544	102528_VPLAQAGC(UniMod:4)LFTGIR	433819	409556	436195	479453	350024	406506	432359	364367	417456	373849	403743	367388	289975	541697	385097	340508	394254	382462	423359	331301	335282	308579	308501	466889	433305	282053	408791	352064	344461	353499	537742	474520	705183	398610	520225	529539	386613	351798	313964	378248	209613	399763	413401	469697
Q9BW19	Kinesin-like protein KIFC1 (Kinesin-like protein 2) (Kinesin-related protein HSET)	KIFC1	KIFC1 HSET KNSL2	673	102547_VPSLTTVPQTQGQTTAQK	22474.3	17547.9	24250.2	18034.6	16097.2	24531.6	23031.5	27427.9	17726.8	23665.8	21461.4	16109.9	21644.6	27989.7	31712.2	19341.1	22575.4	23228.1	25410	20801.7	18371.2	18228	16540.2	15698	25962.3	21831.5	32329.7	14716.2	19200.9	16074.5	29889	19239	23467.8	19137.7	27168.3	21768.2	22490.7	25528.6	26795.5	16271.7	24449.3	23760.6	25006.6	15512.2
Q96EK4	THAP domain-containing protein 11	THAP11	THAP11 HRIHFB2206	314	102551_VPTIFPLR	322186	243830	1.00118e+06	499621	404892	713536	809942	778265	434815	1.08764e+06	1.20309e+06	980784	303226	962031	434338	584212	629403	239593	1.13712e+06	472786	1.22534e+06	1.10911e+06	765651	763716	716673	734185	903195	627214	696927	549262	412843	319129	820475	392980	416587	558816	572370	428328	499699	827682	549812	628930	279565	901011
Q12906	Interleukin enhancer-binding factor 3 (Double-stranded RNA-binding protein 76) (DRBP76) (M-phase phosphoprotein 4) (MPP4) (Nuclear factor associated with dsRNA) (NFAR) (Nuclear factor of activated T-cells 90 kDa) (NF-AT-90) (Translational control protein 80) (TCP80)	ILF3	ILF3 DRBF MPHOSPH4 NF90	894	102557_VPTWGPLR	126392	95991.2	147716	149008	84282.1	170917	195278	75425.4	7.11472e+06	142065	166802	223615	7.47594e+06	353829	107828	172630	163669	99334.9	206194	157622	204331	191623	152368	187548	122337	168065	195050	123938	154217	115204	128387	98907.9	68254.7	251983	114283	132879	34858.3	220489	94834.2	105529	72558.2	216602	173019	222560
Q9NPG3	Ubinuclein-1 (HIRA-binding protein) (Protein VT4) (Ubiquitously expressed nuclear protein)	UBN1	UBN1	1134	102565_VQFTSLPGSLNPAFLK	18497.6	18378.8	29244.2	53408.9	42497	82432.4	40465.9	50363	71661.7	23123.9	60914.9	39333.4	37006	50191	42983	39843.8	28791	18093.1	69627.2	41654.1	59742.5	68373.7	44505.4	48914.4	45809.2	56679.4	69327	54698.6	59490.2	39684.3	23884.6	30854.7	54326	55562.2	56754.8	62534.1	28660.6	26310.3	16385.8	53931.1	16454.2	19650.9	37416.8	52565.5
Q5VW36	Focadhesin	FOCAD	FOCAD KIAA1797	1801	102576_VQVLSFLWTHTQNK	640460	524637	615842	996678	584344	812721	1.07086e+06	797102	700998	479930	717190	794011	486320	417841	891646	809519	816857	624977	996947	879582	899312	703517	915600	898804	259958	727192	882329	639783	599546	827620	557395	485715	636208	909552	651391	634833	854290	656937	689240	406014	348515	651764	459835	773459
Q96IJ6	Mannose-1-phosphate guanyltransferase alpha (GDP-mannose pyrophosphorylase A) (GMPP-alpha) (GTP-mannose-1-phosphate guanylyltransferase alpha)	GMPPA	GMPPA	420	102580_VRIPAEVLILNSIVLPHK	41995.9	19317.8	58008.1	61702.6	39890.5	103355	52312.1	22096.6	26069	40570.4	51630.1	55533.5	24252.2	74079.2	36856.7	33308.5	23435	27646.2	115767	59904.5	132961	112781	65559.8	76211.3	81282.5	114184	92689.1	91133.1	82813.9	61725.5	47011	10348.8	47435.2	58995.3	47042.9	53266.5	26856.9	17719	27356.4	32414.6	7162.95	19795.9	35350.6	37231.6
P41226	Ubiquitin-like modifier-activating enzyme 7 (Ubiquitin-activating enzyme 7) (D8) (Ubiquitin-activating enzyme E1 homolog)	UBA7	UBA7 UBE1L UBE2	1012	102581_VRPQNWQDC(UniMod:4)VAWALGHWK	77843.8	74001	184788	135009	103105	111891	166107	114420	122896	164719	180120	123182	230753	127227	108294	89329.9	87291.6	67590.8	174263	70831.3	140035	134424	127228	150136	147283	106810	290689	143992	100644	58915.9	56430.6	180695	88628.8	123383	99410.5	107898	132473	120184	129782	65290.5	55623.4	113763	218624	105774
P08311	Cathepsin G (CG) (EC 3.4.21.20)	CTSG	CTSG	255	102603_VSSFLPWIR	659627	301079	139013	252501	210649	221025	708048	475179	631805	323226	208915	241762	337232	441758	417327	403768	320856	233428	704348	357370	532320	211772	602569	452637	212635	368355	537694	187438	455063	307497	546819	375744	720860	221442	274151	314212	166358	308009	618166	301353	113659	207765	700240	301614
P06396	Gelsolin (AGEL) (Actin-depolymerizing factor) (ADF) (Brevin)	GSN	GSN	782	10261_AGKEPGLQIWR	64522.4	59092.9	52169.1	42160	41843.5	52397.5	60721.6	78885.3	60101	58689.5	53575	67518.1	68239.6	103432	96073.5	41376.4	45877.1	57760.8	26782.5	16079.9	23764.9	14670	35999.3	24766	47022.7	36122	56596	34521.8	38842.5	29150.6	52177.8	55402.7	46854.7	26101.3	36304.3	30347.7	34670.4	115394	60617	41645.8	21991.3	46152.2	88321.2	77528.9
P01023	Alpha-2-macroglobulin (Alpha-2-M) (C3 and PZP-like alpha-2-macroglobulin domain-containing protein 5)	A2M	A2M CPAMD5 FWP007	1474	102612_VTAAPQSVC(UniMod:4)ALR	130375	41928.1	119473	69830.8	42007.2	46680.5	104303	94169.4	110021	66817.3	74809.8	75708.8	75398.9	104214	110042	118916	120162	132293	52367	80197.6	112693	41512.7	114549	53717	38543	44872.9	54734.2	38588.4	39431.1	43791	139456	98515.7	121273	65345.3	55038.6	47636.3	88599.1	86995.7	77672.4	60963.9	18584.1	80543.4	83034.6	94853.1
P06396	Gelsolin (AGEL) (Actin-depolymerizing factor) (ADF) (Brevin)	GSN	GSN	782	10262_AGKEPGLQIWR	402398	437405	373667	240714	209611	277899	378491	563240	410358	426128	404646	423425	546067	512429	570790	278538	338573	325480	283499	318956	288680	110936	272824	193695	264787	254157	424516	236781	295784	205737	371629	394178	352125	240302	224661	199523	332778	285950	366803	295430	177332	337995	574850	363239
O15031	Plexin-B2 (MM1)	PLXNB2	PLXNB2 KIAA0315	1838	102620_VTLNGVPC(UniMod:4)K	308652	159537	618764	495964	447453	686219	457655	603279	591712	585809	546185	457351	688262	474837	577180	332733	477405	415080	548117	569759	349200	360507	371508	669366	503215	436028	650442	327629	542268	337255	345078	441334	460681	460853	505883	487568	457383	540121	649443	447954	444648	423405	512709	369463
P15144	Aminopeptidase N (AP-N) (hAPN) (EC 3.4.11.2) (Alanyl aminopeptidase) (Aminopeptidase M) (AP-M) (Microsomal aminopeptidase) (Myeloid plasma membrane glycoprotein CD13) (gp150) (CD antigen CD13)	ANPEP	ANPEP APN CD13 PEPN	967	102623_VTLRPYLTPNDR	78184.2	439266	395129	393430	669322	696446	489065	91055.5	154548	486011	399707	515279	408167	624365	406057	500287	507914	373963	817033	331825	1.20306e+06	768837	671053	628605	618406	568891	755236	601013	483428	442106	333694	451306	495719	293249	396242	574027	393580	669854	1.06855e+06	359140	462391	366027	244623	558720
O95336	6-phosphogluconolactonase (6PGL) (EC 3.1.1.31)	PGLS	PGLS	258	102626_VTLTLPVLNAAR	7069.88	7166.96	11743.2	13405	10995.7	23048.5	7499.74	7890.91	10433.8	10328.4	12306.9	6500.42	1487.1	3522.9	11168.1	11234.9	5042.65	6390.11	24811.5	148.71	27896.7	2377.71	8661.75	18956	15138	17022.1	22454.7	8066.67	4502.28	15467.2	7531.07	6269.45	15829	8736.9	16678.1	18019	6936.82	7654.9	6837.29	2823.67	6514.17	7782.38	3809.1	4867.87
O43294	Transforming growth factor beta-1-induced transcript 1 protein (Androgen receptor coactivator 55 kDa protein) (Androgen receptor-associated protein of 55 kDa) (Hydrogen peroxide-inducible clone 5 protein) (Hic-5)	TGFB1I1	TGFB1I1 ARA55	461	10264_AGKPYC(UniMod:4)QPC(UniMod:4)FLK	133730	184258	137617	213668	160537	206348	184785	246350	174082	153941	201971	157490	263472	242987	265976	145565	163332	167194	129609	178312	203180	175856	139063	117342	151703	113760	211016	113000	174036	84358.4	141751	175245	171729	165133	186223	197293	176953	198400	164134	142501	78796.9	136212	212850	177075
Q9ULM3	YEATS domain-containing protein 2	YEATS2	YEATS2 KIAA1197	1422	102649_VVGVPVGSALPSTVK	171530	225134	1.07478e+06	450242	308865	734291	1.32517e+06	855581	523550	2.06941e+06	2.83033e+06	3.33313e+06	137105	1.07037e+06	278205	470218	517381	159026	1.28594e+06	476070	1.39513e+06	1.38371e+06	859337	818792	863405	1.05412e+06	1.10925e+06	671991	730562	708766	213051	259552	929876	426738	471051	631247	1.05352e+06	614472	581254	1.64584e+06	1.03932e+06	2.64502e+06	181067	851488
Q14112	Nidogen-2 (NID-2) (Osteonidogen)	NID2	NID2	1375	10266_AGLELGAEPETIVNSGLISPEGLAIDHIR	98130.9	127584	202927	34130.4	30297.6	16009.6	139520	135755	97445.4	95153.5	121577	109163	100353	70287.4	128440	78243.1	72855.3	98499.2	61180	146922	62489.6	16298.8	40528.4	71247	57742.1	53737.6	156591	66988.8	86501.1	48905.9	67587.3	128100	161876	40213.8	30119.9	37448.6	100420	53672.4	95601.3	79558.9	23123.2	67106.2	103488	59512.2
Q02338	D-beta-hydroxybutyrate dehydrogenase, mitochondrial (EC 1.1.1.30) (3-hydroxybutyrate dehydrogenase) (BDH) (Short chain dehydrogenase/reductase family 9C member 1)	BDH1	BDH1 BDH SDR9C1	343	102662_VVNISSMLGR	141176	98062.6	158817	100196	105571	122183	97224.8	55430.9	52564.6	113811	4540.97	62003.3	166415	218908	100084	88058.3	102464	95326.6	167778	130351	116573	133747	4540.97	104536	100099	51002.7	141645	79816.3	112619	70782.3	75444	88245.1	106718	102131	95038.4	102664	76461	99750.4	89552.6	79190.9	45409.7	51118.8	115474	51258.9
Q8WWA1	Transmembrane protein 40	TMEM40	TMEM40	233	10267_AGLFSQEQYER	338544	331368	399368	290077	252674	444710	343955	331181	275778	330438	354327	255739	322781	407414	335208	226832	380887	284812	293528	319763	285990	276345	231585	331967	213639	258114	596177	212601	321424	405001	270443	362760	450502	268596	349870	331205	249515	461192	388803	249295	186290	266844	418584	408999
Q9BZE1	39S ribosomal protein L37, mitochondrial (L37mt) (MRP-L37) (39S ribosomal protein L2, mitochondrial) (L2mt) (MRP-L2) (Mitochondrial large ribosomal subunit protein mL37)	MRPL37	MRPL37 MRPL2 RPML2 HSPC235	423	102672_VVVEPVGPVGFKPETFRK	1.25529e+06	514055	975234	1.29682e+06	1.19037e+06	1.20922e+06	1.39142e+06	1.61071e+06	1.21718e+06	1.3834e+06	1.02598e+06	1.3107e+06	1.4927e+06	1.86935e+06	1.67981e+06	1.19052e+06	1.33103e+06	857941	791945	1.44111e+06	1.34994e+06	1.30016e+06	693516	1.12066e+06	1.36431e+06	1.36453e+06	1.65108e+06	852421	1.2286e+06	1.05105e+06	932416	1.50902e+06	1.41476e+06	1.35143e+06	2.9654e+06	1.07967e+06	1.0263e+06	1.28101e+06	727109	599938	732644	976387	1.5175e+06	1.49659e+06
Q9UKV8	Protein argonaute-2 (Argonaute2) (hAgo2) (EC 3.1.26.n2) (Argonaute RISC catalytic component 2) (Eukaryotic translation initiation factor 2C 2) (eIF-2C 2) (eIF2C 2) (PAZ Piwi domain protein) (PPD) (Protein slicer)	AGO2	AGO2 EIF2C2	859	102682_VWAIAC(UniMod:4)FAPQR	543991	559679	634869	545125	416751	477017	571006	755775	498769	542686	545476	558586	699308	984724	640733	543968	433426	543120	377296	754186	510987	306389	361309	494005	513211	407784	662136	784348	492547	529259	466767	550695	534970	787898	904594	504544	720541	493980	469818	405540	443196	350705	673272	566378
P46459	Vesicle-fusing ATPase (EC 3.6.4.6) (N-ethylmaleimide-sensitive fusion protein) (NEM-sensitive fusion protein) (Vesicular-fusion protein NSF)	NSF	NSF	744	1027_IAEESNFPFIK	55342.3	26647.5	57014.3	83166.2	68515.1	97522.3	37296.2	66097	36339.6	57891.2	66113.6	45413.4	33921.1	97094.5	28777.6	68296.1	61879.2	18064.9	89296.4	48485.6	95424.2	83639.7	61674.1	72303.3	62920.7	67628	81791.2	68974.9	72414	45644.7	38778.6	32834.1	45955.6	73327.4	93827.7	79808.8	21430.8	17828.5	29455.5	43816.8	21735.7	31067.5	29442.9	71937.3
Q9Y2Q3	Glutathione S-transferase kappa 1 (EC 2.5.1.18) (GST 13-13) (GST class-kappa) (GSTK1-1) (hGSTK1) (Glutathione S-transferase subunit 13)	GSTK1	GSTK1 HDCMD47P	226	102709_WMGPIPPAVNAR	501427	528062	561738	517598	418024	546848	512278	623523	466270	526587	492642	474391	947783	634967	718634	396982	495351	472377	536717	537803	548613	472677	396339	508709	514429	527645	621649	460053	541635	376462	480760	538572	595857	515415	570375	504702	373799	448388	434596	423165	267239	371337	549410	534629
Q9BTY2	Plasma alpha-L-fucosidase (EC 3.2.1.51) (Alpha-L-fucoside fucohydrolase 2) (Alpha-L-fucosidase 2)	FUCA2	FUCA2 PSEC0151 UNQ227/PRO260	467	102712_WPTSGQLFLGHPK	54306.3	59292.3	76794.4	54220.5	67046.2	168229	113444	148596	79813.7	75132.5	121323	151345	70980.5	68181.3	83199.2	103683	134810	54223.3	127090	84955.1	164216	124904	96468.6	122686	146803	111567	110954	95170.7	106367	67841	73112.1	114518	108553	69786.9	83448.9	92059.1	59984.4	71638.7	57449.4	65449.9	43785.6	179443	52433	66163.9
P25325	3-mercaptopyruvate sulfurtransferase (MST) (EC 2.8.1.2)	MPST	MPST TST2	297	10273_AGQPLQLLDASWYLPK	22093	12048.6	17543.6	22092	26409.6	16221	22102.9	29681	19266.1	16470.2	25054	20770.9	16766.2	41092	18509.1	20309.2	23091.6	14034.3	40967.6	28156	50364.9	31037.5	25175.5	34225.2	22042.5	23625.1	38467.1	11233.4	24208.5	24636.8	15492.9	14109.5	7590.67	20829.2	28895.1	17420.7	13894	7661.72	13491.9	15491.2	4319.04	9273.4	13902.3	13719.5
Q92878	DNA repair protein RAD50 (hRAD50) (EC 3.6.-.-)	RAD50	RAD50	1312	102767_C(UniMod:4)SVSSLGFNVH	1.25937e+06	1.36413e+06	1.41224e+06	1.43055e+06	1.26004e+06	1.66445e+06	1.28621e+06	1.47166e+06	1.08319e+06	1.43526e+06	1.41012e+06	1.23864e+06	1.35549e+06	1.17033e+06	1.57408e+06	714467	1.44664e+06	1.11395e+06	1.38796e+06	1.37515e+06	1.07136e+06	1.32458e+06	1.04472e+06	1.33228e+06	1.27315e+06	1.3583e+06	1.68019e+06	1.11306e+06	1.29924e+06	1.12144e+06	769444	1.28697e+06	1.47621e+06	1.35759e+06	1.52451e+06	1.46467e+06	639611	1.32836e+06	1.52508e+06	1.10849e+06	749472	1.13947e+06	1.35335e+06	1.47363e+06
Q96G23	Ceramide synthase 2 (CerS2) (LAG1 longevity assurance homolog 2) (SP260) (Tumor metastasis-suppressor gene 1 protein)	CERS2	CERS2 LASS2 TMSG1	380	10277_AGTLIMALHDSSDYLLESAK	57928.9	60759.5	196340	91722.6	71658	155796	143970	162365	91216.6	175087	232167	183030	58496.6	215162	103891	99160.9	111352	72472.9	224492	127021	236541	212670	135828	159480	151417	154010	185344	131603	149846	105755	53794.2	41989.2	179725	70322.7	78149.5	86079.4	106319	70327.8	73945.3	148329	70037.7	110306	48302.3	138649
P12814	Alpha-actinin-1 (Alpha-actinin cytoskeletal isoform) (F-actin cross-linking protein) (Non-muscle alpha-actinin-1)	ACTN1	ACTN1	892	10278_AGTQIENIEEDFRDGLK	21497.6	40864.4	38850.7	23999.2	20773.5	23732.7	37939.3	59900.5	38010.1	38599.9	37692.7	39666.9	54938.8	22165.9	64359.9	12521.2	33202.5	45386.1	29943.8	54827.7	10554.8	10405.3	20565.8	25324.3	30474.5	25344.2	58632.1	29644.9	34664.9	17862	16910.7	44198.9	41205.1	14383.4	28408.5	22528.5	23538.5	42558.1	35048.5	23277.8	12413.4	10185.3	52905.8	26893.9
P15144	Aminopeptidase N (AP-N) (hAPN) (EC 3.4.11.2) (Alanyl aminopeptidase) (Aminopeptidase M) (AP-M) (Microsomal aminopeptidase) (Myeloid plasma membrane glycoprotein CD13) (gp150) (CD antigen CD13)	ANPEP	ANPEP APN CD13 PEPN	967	102781_DHSAIPVINR	137351	148237	194806	138547	79040.9	137538	168401	216701	138905	137496	114649	196329	148601	201891	160017	132653	178299	141662	308936	160142	448097	260908	240477	224159	250386	220187	297398	214013	197814	157444	153865	68205.9	202438	124117	238930	114593	162048	165489	113284	66965.2	70260.9	174853	132784	124033
P12814	Alpha-actinin-1 (Alpha-actinin cytoskeletal isoform) (F-actin cross-linking protein) (Non-muscle alpha-actinin-1)	ACTN1	ACTN1	892	10279_AGTQIENIEEDFRDGLK	359673	694675	621821	301091	337892	348919	625278	959735	590133	644811	655273	634005	856369	443777	894040	280215	464500	728284	453370	736951	498552	305898	298338	400735	554857	463329	833820	490313	596407	332981	379908	789713	612104	304417	428962	357968	404844	664072	530709	402939	256008	449141	833074	386862
P23786	Carnitine O-palmitoyltransferase 2, mitochondrial (EC 2.3.1.21) (Carnitine palmitoyltransferase II) (CPT II)	CPT2	CPT2 CPT1	658	102790_DLVHLSHNMLHGDGTNR	72227.8	55296.9	51297.8	45133.2	5467.67	30115.7	93087.5	83779.4	96906.9	67984.4	47572	49107.6	90004.5	79163.5	89904.2	60204	67006.9	61628.2	14155.3	45671.6	33203.5	20881.3	20184.6	40457.1	88776.7	41499.8	88554.6	31379.1	84070.3	35693.9	88807.5	55153.1	51809.2	39288.7	29243.9	26921	86888.6	70289.7	70399.7	51764.8	20137.1	37453	20658.1	50787.5
P31930	Cytochrome b-c1 complex subunit 1, mitochondrial (Complex III subunit 1) (Core protein I) (Ubiquinol-cytochrome-c reductase complex core protein 1)	UQCRC1	UQCRC1	480	1028_IAEVDASVVR	233747	109552	242950	308016	227456	371550	185606	201861	153333	249310	231430	195151	167249	297607	246668	189018	199877	115400	270197	164662	350711	264072	223241	249587	179771	262309	235942	171408	243317	200123	248798	160729	197863	233493	225933	284920	87541.1	121401	160190	195338	89076.4	128497	111626	179796
Q15149	Plectin (PCN) (PLTN) (Hemidesmosomal protein 1) (HD1) (Plectin-1)	PLEC	PLEC PLEC1	4684	10280_AGVAAPATQVAQVTLQSVQR	5005.16	11220.9	15645.3	11554	16233.2	19591.9	7956.79	14998.4	8446.33	8107.07	15026.1	9719.45	11480.8	64276.3	41073.4	25559.3	34129.1	20844.2	7956.23	19207.3	28262.2	13190.7	5457.39	20253.5	19364.5	23815.1	28846.3	16443.4	22127.7	14327.1	9544.63	7196.4	9074.41	10090.8	17970.6	5429.37	12965.1	5515.32	10800.9	5391.4	5723.11	5874.01	18223.9	39758.4
P0C024	Peroxisomal coenzyme A diphosphatase NUDT7 (EC 3.6.1.-) (Nucleoside diphosphate-linked moiety X motif 7) (Nudix motif 7)	NUDT7	NUDT7	238	102803_DVFLVPLAYFLHPQVHDQHYVTR	532339	618738	183089	408884	492960	674890	532865	171005	379850	457350	460527	368233	339244	202535	531364	558596	157428	563468	304945	468283	444320	397208	377181	501669	111039	294704	657687	319328	456721	434021	458881	555454	662839	124694	464771	525855	117863	234184	587197	436968	81118.7	395626	423151	498299
P41214	Eukaryotic translation initiation factor 2D (eIF2d) (Hepatocellular carcinoma-associated antigen 56) (Ligatin)	EIF2D	EIF2D HCA56 LGTN	584	102815_EQPYHPPDIKPLYC(UniMod:4)VPASMTLLFQESGHK	96734.3	74470.4	140250	153372	81555.5	113185	97764.4	131558	128213	109323	145946	102420	109941	136948	198093	112052	108796	97603	118196	121319	107815	99185.1	75035.8	89037.1	112530	117051	169893	123498	111263	58932.2	88211.1	108485	137970	127483	107749	114459	98496.9	77988.1	107327	82426.1	34856.3	83534.2	111598	136900
Q96SZ6	CDK5 regulatory subunit-associated protein 1 (CDK5 activator-binding protein C42)	CDK5RAP1	CDK5RAP1 C20orf34 CGI-05 HSPC167	601	102826_FAHLLDQVSR	120108	141898	136453	170802	124550	163605	223633	162366	125951	178664	148929	130754	200418	182542	216723	229663	272960	109595	160407	129055	155583	193568	168331	167512	123667	133145	169940	122864	136722	118458	149346	133512	180183	111951	134908	177000	106176	181402	177295	276285	118975	115275	184856	156551
Q12872	Splicing factor, suppressor of white-apricot homolog (Splicing factor, arginine/serine-rich 8) (Suppressor of white apricot protein homolog)	SFSWAP	SFSWAP SFRS8 SWAP	951	102839_FEFLQPWHQYNAYYEFKK	166677	388429	325804	262785	206766	264200	327183	406922	306436	314946	374463	354302	415160	231847	343313	158996	243002	297878	246139	475710	286054	216835	211270	335803	358584	271384	369039	302880	360993	229414	153958	370265	336055	247432	253869	219744	303431	282325	247269	237758	133774	224586	440234	193448
Q9NZ08	Endoplasmic reticulum aminopeptidase 1 (EC 3.4.11.-) (ARTS-1) (Adipocyte-derived leucine aminopeptidase) (A-LAP) (Aminopeptidase PILS) (Puromycin-insensitive leucyl-specific aminopeptidase) (PILS-AP) (Type 1 tumor necrosis factor receptor shedding aminopeptidase regulator)	ERAP1	ERAP1 APPILS ARTS1 KIAA0525 UNQ584/PRO1154	941	102844_FELGSSSIAHMVMGTTNQFSTR	34016.9	27687.7	30401.8	33473.5	47010.5	37590.7	32093.5	45539.4	43900.8	29345.9	31997.2	27729.8	53227.8	62712.3	31483.6	18145	20278.4	31793.6	37428	29460.7	25422.8	35545.7	24309.9	21008.9	48432.9	25475.5	34427.6	22895	49008.8	7882.81	18476.4	88370	27415.5	41661.4	37173.1	29948.3	21645.4	71007	25322.6	16963.1	23106.3	35391.2	27750.6	41172.7
P53007	Tricarboxylate transport protein, mitochondrial (Citrate transport protein) (CTP) (Solute carrier family 25 member 1) (Tricarboxylate carrier protein)	SLC25A1	SLC25A1 SLC20A3	311	102867_FGMFEFLSNHMR	218243	622372	589950	405258	327625	439919	552028	638552	444663	514881	513695	516605	714510	237023	498057	170591	234635	471341	353630	939280	368885	276661	286972	479184	546965	379535	916765	449726	597735	372610	194573	589999	522053	346399	341062	333799	435853	421696	422179	337303	188863	423754	655155	180893
O75083	WD repeat-containing protein 1 (Actin-interacting protein 1) (AIP1) (NORI-1)	WDR1	WDR1	606	10287_AHDGGIYAISWSPDSTHLLSASGDK	79674	85025.8	98022.2	87462.9	65475.8	68968.8	70723	112761	61918.4	95193	95318.3	93143.5	76150.2	115931	101735	44846.7	53275.7	74187.8	47006.6	95999.8	126658	49959.9	66067.1	84923.6	87674.3	80533.7	94803.3	79458.1	95575.2	59565.7	61332.4	44596.5	94552.6	77204.7	81582.3	79226.6	46918.4	84960	83644.2	43901	37387.1	69357.5	75654.1	78500.2
O75083	WD repeat-containing protein 1 (Actin-interacting protein 1) (AIP1) (NORI-1)	WDR1	WDR1	606	10288_AHDGGIYAISWSPDSTHLLSASGDK	358085	469068	477645	452316	332271	475747	453405	546885	353729	456283	481409	513759	403667	494895	490197	322011	355026	360321	437578	557467	513199	338278	284878	395480	437686	403609	621154	405050	466825	316451	280783	350749	394721	380909	463349	364078	308374	335615	330497	277067	171648	310996	374641	403817
Q9Y4C8	Probable RNA-binding protein 19 (RNA-binding motif protein 19)	RBM19	RBM19 KIAA0682	960	102880_FHHVPLYLEWAPVGVFSSTAPQK	46166.3	47158.1	73023.8	113318	49093.5	94361.4	47627.8	162003	42951.2	66139.9	46534.1	120716	131124	67310.5	62438.5	32134	39419	85790.8	134084	42464.5	107047	84809.2	73436.5	51097.5	41025.6	84914.6	113254	53559	120227	69206.3	39764.8	140380	75669.9	94597.3	39681.9	96134.5	92440.7	87555.1	91320.2	49461.9	29275.2	52311	115749	48113.2
P40937	Replication factor C subunit 5 (Activator 1 36 kDa subunit) (A1 36 kDa subunit) (Activator 1 subunit 5) (Replication factor C 36 kDa subunit) (RF-C 36 kDa subunit) (RFC36)	RFC5	RFC5	340	102898_FINEDRLPHLLLYGPPGTGK	35469.7	137109	131780	36463.9	63365.9	73887.5	156904	185124	101554	106646	108824	17412.7	180762	42667	139402	32892.2	62414.6	114530	34335.3	352176	44857.4	38609.6	41190.8	101853	121915	72764.8	203193	79857	133181	46640.5	31577.6	21152.4	141952	31428.7	86518.2	64412	93629.2	122435	79766.5	64151.3	27778.7	82886.3	132457	36886
P62269	40S ribosomal protein S18 (Ke-3) (Ke3) (Small ribosomal subunit protein uS13)	RPS18	RPS18 D6S218E	152	1029_IAFAITAIK	19036.9	13943.2	25574	54450.9	42632.1	60817.5	17290.2	77130.6	23550.3	9117.81	111776	40395.1	13706	43035.3	22100.7	16917.8	31924.1	6885.79	60111.5	14718	83186.5	57097.2	45158.5	47237	34355	43625.9	44653.1	32362.3	43447.2	34821.7	13021.7	11184.9	16522.6	52364.7	48894.1	45106	23204.7	18647.2	13467.5	29655	38330.2	38470.3	10846.1	31081.9
Q96P48	Arf-GAP with Rho-GAP domain, ANK repeat and PH domain-containing protein 1 (Centaurin-delta-2) (Cnt-d2)	ARAP1	ARAP1 CENTD2 KIAA0782	1450	102907_FISVAC(UniMod:4)ISHVAAIGDQK	208589	189144	216148	294119	286475	329473	193438	337432	231344	211605	330784	315888	267612	360500	219967	187991	289883	188747	134713	233318	211615	255678	197223	263646	231741	241067	257224	193427	292677	68838.8	151207	184016	266557	320073	341399	261505	140161	279394	226248	213917	113393	282535	166876	332146
Q9H790	Exonuclease V (Exo V) (hExo5) (EC 3.1.-.-) (Defects in morphology protein 1 homolog)	EXO5	EXO5 C1orf176 DEM1	373	102918_FLNILLLIPTLQSEGHIR	19949.2	17459.8	53505.7	20712.2	23251.3	28189.2	14435.9	26960.4	15361.7	33706.6	17039.5	22148	6935.63	26519	29187.5	6940.7	26710.7	15532.1	34837	31599.6	14351.2	32045.9	17188.3	31273.3	16532.8	25914.9	46633.6	26114	29273.9	24527	15018.4	11460.8	48678.9	8392.92	20482.2	23028	18769.6	7971.49	11707.6	18966.4	11549.7	7750.06	12086.5	7006.15
P04275	von Willebrand factor (vWF) [Cleaved into: von Willebrand antigen 2 (von Willebrand antigen II)]	VWF	VWF F8VWF	2813	10292_AHLLSLVDVMQR	73407.5	63942.2	91695.7	99187.5	96019.6	93173.2	80973.9	72809.5	119919	137319	77957.5	136801	68783.6	139517	92999.1	105883	124499	69109.7	89576.7	77523.8	110811	82523.9	131506	62995.5	67982.9	83086.3	83690.2	61958.6	61786.1	124943	120792	69729	100549	93558.7	148779	53793.2	66791.8	95669.6	108042	79166.6	53036.6	74138.9	71506.1	106576
P06576	ATP synthase subunit beta, mitochondrial (EC 3.6.3.14)	ATP5B	ATP5B ATPMB ATPSB	529	102935_FLSQPFQVAEVFTGHMGK	100925	66512.6	47874.5	104300	93982.3	150436	85948.2	90697.9	83534	100063	104038	88718.5	56128.2	131444	104614	84707.6	85273.2	58943.7	117349	134766	126677	114229	91140.1	95013.9	90026.3	106620	129527	95988	95451.4	80650.2	79600.2	55517.9	91145.4	92479.3	81170.4	107901	103265	71375.8	67453.2	75880.2	21196.9	70135.4	31175.4	91868.4
P09382	Galectin-1 (Gal-1) (14 kDa laminin-binding protein) (HLBP14) (14 kDa lectin) (Beta-galactoside-binding lectin L-14-I) (Galaptin) (HBL) (HPL) (Lactose-binding lectin 1) (Lectin galactoside-binding soluble 1) (Putative MAPK-activating protein PM12) (S-Lac lectin 1)	LGALS1	LGALS1	135	102944_FNAHGDANTIVC(UniMod:4)NSK	165929	223211	199318	280091	227179	278487	233943	216072	228478	241292	321519	323697	194545	259384	256911	190132	168374	160607	245509	213792	282614	191994	179384	210139	148855	164357	248552	196287	143498	150963	135389	145090	154468	250495	253353	203733	241610	218000	181402	230037	140782	206912	133073	184469
P46531	Neurogenic locus notch homolog protein 1 (Notch 1) (hN1) (Translocation-associated notch protein TAN-1) [Cleaved into: Notch 1 extracellular truncation (NEXT); Notch 1 intracellular domain (NICD)]	NOTCH1	NOTCH1 TAN1	2555	102946_FNGLLC(UniMod:4)HILDYSFGGGAGR	72979.7	211173	255471	83329.2	84377.1	146419	206934	232555	170192	123527	140288	105390	278871	190483	188949	140912	61578.8	110967	92763.7	204578	125283	93399.8	63792.5	94460.8	90363.3	130087	189479	109159	52850.2	72863.3	72797.1	168126	225307	78504.3	93020.8	94278.6	158029	147981	141716	98549.6	51260.6	91050.7	234919	68391.9
P00558	Phosphoglycerate kinase 1 (EC 2.7.2.3) (Cell migration-inducing gene 10 protein) (Primer recognition protein 2) (PRP 2)	PGK1	PGK1 PGKA MIG10 OK/SW-cl.110	417	10295_AHSSMVGVNLPQK	50846	179791	60441.2	69038.4	57039.4	65086	60949	56170.9	44256.9	172902	75570.7	51850.4	52688.6	92633.9	72524.3	51383.2	99134.2	36226.5	21321.5	51049.9	63198.7	65009.5	40439	47530.8	26926	59184.7	198401	45786.9	55368.3	46331.5	62913.9	40201.3	53053.9	66587.7	60113.7	53980.1	35287.8	295934	260397	47043.7	27860.1	41894.8	42269.2	52135.3
Q15165	Serum paraoxonase/arylesterase 2 (PON 2) (EC 3.1.1.2) (EC 3.1.1.81) (Aromatic esterase 2) (A-esterase 2) (Serum aryldialkylphosphatase 2)	PON2	PON2	354	102951_FPGLHSFAPDKPGGILMMDLK	441453	563964	465371	426110	411987	512571	308286	403860	352806	389565	439022	293424	338606	464627	473530	416057	454086	414304	405864	410646	310760	283792	307896	402635	321729	302216	409772	234470	357787	321908	352606	494800	475889	308385	534108	420430	357375	495958	629202	337678	242402	387454	475070	344822
Q9H501	ESF1 homolog (ABT1-associated protein)	ESF1	ESF1 ABTAP C20orf6 HDCMC28P	851	102958_FQAMYTSHLFNLDPSDPNFKK	265473	247915	261496	352888	237404	358485	379702	347757	265261	313229	234189	369527	252004	405207	414978	303504	316318	288623	360627	338428	346622	297731	312122	332396	272856	287897	394438	264932	287026	267711	263821	251050	280801	347958	302779	288281	268386	309586	278374	201962	173011	264464	196550	348419
Q00610	Clathrin heavy chain 1 (Clathrin heavy chain on chromosome 17) (CLH-17)	CLTC	CLTC CLH17 CLTCL2 KIAA0034	1675	10296_AHTMTDDVTFWK	21933	17385.3	18679.1	28540.2	13236.7	19800.7	29785.9	27785.7	30175.7	24019	24752.8	24696.6	36827	37781.4	25837.7	25329.4	36504.3	17592.1	17677.5	17012.4	30380.1	23291.6	20610.6	7822.07	13009.4	17350.1	33871.1	10463.3	23782	13489.9	9278.68	19304.9	15914.9	24509.5	29630.1	25519.5	16625.7	10674.2	14649.3	11213	17340.2	17782.4	36089.1	38584.5
Q96BZ4	Phospholipase D4 (PLD 4) (EC 3.1.4.4) (Choline phosphatase 4) (Phosphatidylcholine-hydrolyzing phospholipase D4)	PLD4	PLD4 C14orf175 UNQ2488/PRO5775	506	102964_FQPFHGLFDGVPTTAYFSASPPALC(UniMod:4)PQGR	173744	344832	410903	240222	171342	313105	329660	505390	258330	219180	362576	308645	330296	246293	391659	188255	232922	452680	305841	591326	356809	225345	222529	289427	295558	240792	528204	271410	383851	205350	137733	385499	312307	251852	199184	213127	228730	146472	242048	201202	60531.6	138268	339946	177103
P55072	Transitional endoplasmic reticulum ATPase (TER ATPase) (EC 3.6.4.6) (15S Mg(2+)-ATPase p97 subunit) (Valosin-containing protein) (VCP)	VCP	VCP	806	10297_AHVIVMAATNRPNSIDPALR	266934	245918	246510	194530	138350	261648	179465	203877	126077	147027	205228	109426	189355	225887	336665	322860	168014	206677	278401	245027	282543	220806	256303	330421	228425	221210	318258	156169	250664	217894	361083	154091	314587	174962	244592	321501	195409	288417	368876	228068	89963.8	190346	279973	258537
P35232	Prohibitin	PHB	PHB	272	102972_FRGVQDIVVGEGTHFLIPWVQKPIIFDC(UniMod:4)R	4526.28	7078.72	15336	8274	11558.1	22300.3	16486.8	19220.2	9361.97	39914.7	47487.8	11601.4	4526.28	14430	4353.92	12414.6	8609.71	10949.9	10288.4	28063.1	16966.1	18105.1	6791.07	12903.2	8887.73	8252.48	28690.4	16147.6	3108.65	13168.8	7594.19	5849.7	6726.03	10137.6	19393.2	11823.3	5136.05	7570.62	7534	12585.4	2878.28	5906.45	6800.48	11555.9
P48147	Prolyl endopeptidase (PE) (EC 3.4.21.26) (Post-proline cleaving enzyme)	PREP	PREP PEP	710	102975_FSC(UniMod:4)MAWTHDGK	77940.6	161683	208123	154854	158784	161037	137423	132631	111517	167721	98916.2	115051	180485	133698	163375	141348	172887	99575.9	142969	130431	157446	140461	116462	160490	125757	134617	142550	116761	91707.8	120069	171483	143439	222218	143439	185334	185884	111899	126472	181264	84392	90350.5	140479	175681	201087
P21333	Filamin-A (FLN-A) (Actin-binding protein 280) (ABP-280) (Alpha-filamin) (Endothelial actin-binding protein) (Filamin-1) (Non-muscle filamin)	FLNA	FLNA FLN FLN1	2647	10298_AHVVPC(UniMod:4)FDASK	99330.2	159228	92375.6	112217	89869.4	124383	144062	246946	165123	170198	175836	44808.6	187626	131293	220923	117307	186561	161356	73048.6	239123	102211	75707.9	76166.4	150602	144941	123943	172967	115199	142663	86655	113562	205960	169237	134943	123979	88820	138047	283918	194475	127537	61533.6	119312	158093	105544
P21333	Filamin-A (FLN-A) (Actin-binding protein 280) (ABP-280) (Alpha-filamin) (Endothelial actin-binding protein) (Filamin-1) (Non-muscle filamin)	FLNA	FLNA FLN FLN1	2647	10299_AHVVPC(UniMod:4)FDASK	379117	407511	424027	385614	338409	403602	465028	620987	498063	469288	514051	544022	432787	549427	527921	397094	535003	458282	381216	547104	405884	342450	229314	431927	413703	361269	547412	365321	452140	228306	292545	495402	399828	296997	378505	347940	372495	546943	410980	350108	208442	328037	385729	307592
Q9Y305	Acyl-coenzyme A thioesterase 9, mitochondrial (Acyl-CoA thioesterase 9) (EC 3.1.2.-) (Acyl-CoA thioester hydrolase 9)	ACOT9	ACOT9 CGI-16	439	1030_IAFSSTSLLK	78507.8	71649.1	90157.7	96780.4	96766.4	132561	75830.7	95523.2	65064.1	89395.5	89063.3	70097.7	58990.6	124845	96865.2	82753.5	71329.6	66741.6	101766	69258.4	118227	87411.9	70261.6	71819.7	85877.8	90449	102363	76890	79952.1	52695.9	71456.5	70232	79705.3	101177	120674	104355	56172.2	69350.7	59642.1	61302.6	45602.2	53330.4	57327.1	104277
P02675	Fibrinogen beta chain [Cleaved into: Fibrinopeptide B; Fibrinogen beta chain]	FGB	FGB	491	10300_AHYGGFTVQNEANK	75320	33318.5	26101.1	24078.4	19716.1	23375.5	64985.2	74362.2	56902.7	64546.4	55247.7	48703.2	31207	64805.2	53034	38882.7	55113.1	50485.9	54223.1	28516	33779.7	28542.5	32718.2	46321	25880.1	36550.6	59994.2	28402.3	18881.2	21071.6	62053	20971.9	72996.6	32556.1	43980.9	27944.7	39360.2	47497.1	66925.8	45620.7	22727.7	40885.7	40753.9	42576.7
P02675	Fibrinogen beta chain [Cleaved into: Fibrinopeptide B; Fibrinogen beta chain]	FGB	FGB	491	10301_AHYGGFTVQNEANK	1.10768e+06	343470	343354	435373	1.06688e+06	355226	1.16408e+06	1.33626e+06	1.2446e+06	1.0615e+06	875695	995338	426662	863712	879818	698458	657319	912902	352142	512030	881710	283791	373510	411835	397627	361639	617303	328356	832592	302710	832392	301246	356545	359518	997279	313908	846172	977949	1.05963e+06	760972	385698	725046	432049	532810
P09874	Poly [ADP-ribose] polymerase 1 (PARP-1) (EC 2.4.2.30) (ADP-ribosyltransferase diphtheria toxin-like 1) (ARTD1) (NAD(+) ADP-ribosyltransferase 1) (ADPRT 1) (Poly[ADP-ribose] synthase 1)	PARP1	PARP1 ADPRT PPOL	1014	103018_FYTLIPHDFGM(UniMod:35)K	498110	406395	784540	630998	670253	557610	459250	675247	430607	485144	527181	419847	382825	651479	896105	420656	711077	444128	471892	340752	605817	619497	399940	422053	424748	517399	585929	372588	414603	446747	522290	420811	439023	443448	481630	396720	409005	805166	508900	414720	407885	490136	405333	888488
Q92616	eIF-2-alpha kinase activator GCN1 (GCN1 eIF-2-alpha kinase activator homolog) (GCN1-like protein 1) (General control of amino-acid synthesis 1-like protein 1) (Translational activator GCN1) (HsGCN1)	GCN1	GCN1 GCN1L1 KIAA0219	2671	103024_GEPGAAPLSAPAFSLVFPFLK	13581.8	6426.24	5468.92	11439.3	12121.5	18080.2	10893.6	15525.8	7528.72	11589.6	8966.54	11742.6	8189.87	4412.42	6953.84	12001.1	12120.7	6362.75	36982.2	10966	25532.5	24729.4	17212.5	26131.6	10591.7	18060.1	10553.3	19542.4	14903.4	12599.8	9696.35	7268.91	13319.9	952.031	5978.8	10511.2	11926.2	4530.78	12035.6	6589.77	6350.06	14379.9	9958.79	12139.9
P63244	Receptor of activated protein C kinase 1 (Cell proliferation-inducing gene 21 protein) (Guanine nucleotide-binding protein subunit beta-2-like 1) (Guanine nucleotide-binding protein subunit beta-like protein 12.3) (Human lung cancer oncogene 7 protein) (HLC-7) (Receptor for activated C kinase) (Small ribosomal subunit protein RACK1) [Cleaved into: Receptor of activated protein C kinase 1, N-termi…	RACK1	RACK1 GNB2L1 HLC7 PIG21	317	103030_GHNGWVTQIATTPQFPDMILSASR	63553.3	57668.4	74313.5	97499	91341.1	132336	72995	82192.6	44716.3	71104.4	92221	75012.1	65384.4	116592	92483.3	74831.1	73243	51718	112927	80128.7	131840	103541	81101	96808.4	75995.2	98196.5	107915	79717.9	109831	84126.4	70142.8	41975.7	67951.3	96920.5	104602	95385.5	49120.5	54197.5	68430.4	57565	26477.8	45507.1	44157.4	74070.5
Q09666	Neuroblast differentiation-associated protein AHNAK (Desmoyokin)	AHNAK	AHNAK PM227	5890	103040_GPTVGGGLPGIGVQGLEGNLQMPGIK	89618.1	80193.8	152187	132046	110969	3765.78	126232	125369	87787.3	124395	146439	108609	73868.6	198320	132090	115083	138082	64103.7	146704	115688	162633	119619	106682	138265	45282.6	127158	175650	120630	164666	89205.7	88077.6	104170	138218	62046.7	80738.7	144077	86879.3	86988.9	113236	97587.9	37657.8	76537.9	70949.6	138907
P54920	Alpha-soluble NSF attachment protein (SNAP-alpha) (N-ethylmaleimide-sensitive factor attachment protein alpha)	NAPA	NAPA SNAPA	295	10305_AIDIYEQVGTNAMDSPLLK	17768.1	13426.3	9842.11	18092	8258.62	20911	35758.9	36170.8	13112.8	14524.6	25632.9	13085.8	4546.61	31817.5	17686.5	18212.2	11195.9	16395.3	25527.8	8682.53	30294.7	29253.8	17694.4	23300.8	19332.7	22379.5	31848.9	20030.5	27563	17834.6	10120.9	10697.6	37876.1	17458.3	16001.4	24376.9	20715.7	12713.4	33562	16909.9	3301.2	10495.1	21615.2	23507.1
O14672	Disintegrin and metalloproteinase domain-containing protein 10 (ADAM 10) (EC 3.4.24.81) (CDw156) (Kuzbanian protein homolog) (Mammalian disintegrin-metalloprotease) (CD antigen CD156c)	ADAM10	ADAM10 KUZ MADM	748	10306_AIDTIYQTTDFSGIR	29648.8	34226.5	39396.9	30611.7	44063.8	30011.4	27164.1	54467.3	33107.2	30782.4	34528.2	33318.2	49991.9	70589	44047.3	40855.9	39958.4	28078.2	65362.7	50602.7	65222.4	44378.3	27808.2	34967.2	27541	34835.4	42270.8	26125.8	36588.3	20692.1	32152.1	41038.3	43042.1	33415.8	39466	41021.5	33399.6	48721	32224.1	20073.4	21536.5	21150.7	38105.5	34082
P30038	Delta-1-pyrroline-5-carboxylate dehydrogenase, mitochondrial (P5C dehydrogenase) (EC 1.2.1.88) (Aldehyde dehydrogenase family 4 member A1) (L-glutamate gamma-semialdehyde dehydrogenase)	ALDH4A1	ALDH4A1 ALDH4 P5CDH	563	10307_AIEAALAAR	336279	416141	338955	343109	304274	475788	338116	417056	282311	396246	301068	246726	402688	827101	379604	327326	376201	513188	868844	522341	1.14327e+06	1.12101e+06	684311	746062	686547	514445	777128	608773	540323	501010	409723	207440	343567	348686	381477	382922	277382	358336	322947	358891	172151	332529	115780	589384
O75165	DnaJ homolog subfamily C member 13 (Required for receptor-mediated endocytosis 8) (RME-8)	DNAJC13	DNAJC13 KIAA0678 RME8	2243	103077_HLHTAMFTISSDQR	2.04469e+06	1.34937e+06	1.95433e+06	1.6149e+06	1.39888e+06	2.15094e+06	1.7891e+06	1.88862e+06	1.72197e+06	1.95224e+06	1.95283e+06	1.59968e+06	1.81967e+06	1.77072e+06	2.2565e+06	1.54659e+06	1.9967e+06	1.5375e+06	2.1221e+06	1.80394e+06	1.38637e+06	1.69152e+06	1.59956e+06	1.57919e+06	1.80321e+06	2.00001e+06	2.1075e+06	1.46379e+06	1.79886e+06	1.45641e+06	2.09971e+06	1.71474e+06	1.65637e+06	1.85813e+06	1.75815e+06	1.7154e+06	1.71377e+06	1.9051e+06	2.20094e+06	1.75447e+06	2.14159e+06	1.82666e+06	2.04238e+06	1.62698e+06
Q15435	Protein phosphatase 1 regulatory subunit 7 (Protein phosphatase 1 regulatory subunit 22)	PPP1R7	PPP1R7 SDS22	360	10308_AIENIDTLTNLESLFLGK	4889.22	4839.6	14795.6	4324.19	5641.85	7904.13	10545.5	13067.5	14335.9	5862.47	12658.4	9780.81	5417.05	10115.9	24494.1	10318	9775.58	11742.7	17984.5	36064	21004.7	13151.5	13179.3	16302.9	9379.29	19567.6	15080.6	19571.1	22007.6	14311	4001.67	5795.65	5143.52	28857.6	3263.44	10809.6	7336.7	8149.09	6794	19940	3296.53	2616.98	5239.34	7948.8
Q9ULV4	Coronin-1C (Coronin-3) (hCRNN4)	CORO1C	CORO1C CRN2 CRNN4	474	10311_AIFLADGNVFTTGFSR	89744.9	123076	126830	85915.9	85647	132800	128960	302100	166349	105586	176787	94600.5	121600	123524	213507	42229.2	98077.7	152108	108693	155937	106912	70129.5	69549.5	98126.1	112977	114615	175247	85815.9	121766	66209.2	63622	94195.5	95578.5	91813.3	93808.8	66449.8	82510.7	75170.9	84882.2	133702	54133.3	78038.9	97217.3	92913.9
P21926	CD9 antigen (5H9 antigen) (Cell growth-inhibiting gene 2 protein) (Leukocyte antigen MIC3) (Motility-related protein) (MRP-1) (Tetraspanin-29) (Tspan-29) (p24) (CD antigen CD9)	CD9	CD9 MIC3 TSPAN29 GIG2	228	10315_AIHYALNC(UniMod:4)C(UniMod:4)GLAGGVEQFISDIC(UniMod:4)PK	69858.3	33582.4	118844	75685.6	58294.6	137090	97145.4	89633.1	66909.9	48655.3	97558.9	53750.4	33580.9	126309	86217	83504.2	81054.9	65009.2	198806	115910	182578	168269	117592	143896	87547.7	102812	161038	109506	126280	66533.6	58205.2	62781.6	108121	77022.1	74421.4	97430.2	67068.3	28330.2	84975.4	69335.6	8796	51316.6	65891.2	90115
Q16513	Serine/threonine-protein kinase N2 (EC 2.7.11.13) (PKN gamma) (Protein kinase C-like 2) (Protein-kinase C-related kinase 2)	PKN2	PKN2 PRK2 PRKCL2	984	103184_LHGTAQQLLQDSK	65079.3	204809	135894	96465.9	81272.3	105628	116918	105326	103706	120118	94557.6	87273.8	134842	90179.9	133537	50568.1	79115.8	103659	62538.2	145569	77946	65519.5	48831.3	94330.8	93502.7	70593.6	143411	77135.4	99945.9	64655.4	64249.5	185452	127652	98622.3	85584	86594.1	79691	127451	108959	83405.1	24109.4	69512.1	137830	54051.7
P46783	40S ribosomal protein S10 (Small ribosomal subunit protein eS10)	RPS10	RPS10	165	1032_IAIYELLFK	171160	80440.2	230998	396240	352482	624439	168415	135878	84758.7	183936	207546	160561	43554.2	344346	200300	177756	151394	78800.4	481052	239278	614176	459719	380271	403772	295142	426829	422460	319842	355442	310367	135516	65464.7	194648	339584	290574	348592	132754	57090	90799.8	164135	52363.9	90663.5	56811.1	219647
Q96RP9	Elongation factor G, mitochondrial (EF-Gmt) (Elongation factor G 1, mitochondrial) (mEF-G 1) (Elongation factor G1) (hEFG1)	GFM1	GFM1 EFG EFG1 GFM	751	103209_LNHNAAFMQIPMGLEGNFK	85265.6	262687	255661	148986	104797	124417	248100	378397	190384	179494	215653	245562	317247	136689	253076	83292.3	118220	204069	145698	114141	159375	92974.6	114732	207303	221346	173223	399076	200331	213716	126292	73161.9	245474	251376	140336	85893.5	97453.2	159580	144451	152846	116653	56908.2	113840	306917	72960.7
P35548	Homeobox protein MSX-2 (Homeobox protein Hox-8)	MSX2	MSX2 HOX8	267	103233_MASPSKGNDLFSPDEEGPAVVAGPGPGPGGAEGAAEER	367618	300758	237841	469384	152827	203404	211233	318633	194578	245829	385016	219825	207390	309859	215044	193405	578395	222990	249105	669811	220827	236677	193040	173553	197294	218128	257154	313839	198169	145667	148667	543015	282167	200140	152446	221553	288889	225003	175769	102569	109250	186297	212053	242568
P02679	Fibrinogen gamma chain	FGG	FGG PRO2061	453	10325_AIQLTYNPDESSKPNMIDAATLK	340253	66771.6	84260.4	80994.4	69889.3	53055.1	376745	457170	360330	388701	309822	291678	157137	251959	253649	268435	204710	287635	87035.8	159409	87353.2	51734	66181.5	90219.4	128155	88407	173618	93902.4	77825.7	53667.5	270781	40778.6	59262	77724	62078	57957	246047	282371	281570	217414	109486	186671	135549	207069
Q7Z333	Probable helicase senataxin (EC 3.6.4.-) (Amyotrophic lateral sclerosis 4 protein) (SEN1 homolog) (Senataxin)	SETX	SETX ALS4 KIAA0625 SCAR1	2677	103257_MHPDIC(UniMod:4)LFPSNYVYNR	221236	180145	73889	174521	113580	176067	158162	145195	105972	143224	359822	122068	90667.1	217768	158029	88225.3	115488	92005.2	190215	92548.7	110188	136371	130705	149115	124321	134803	149481	167366	163052	107899	144169	95926.3	127623	150077	155111	118803	92011.2	126735	94066.6	98257.6	60020.5	119463	79005.3	154584
P02679	Fibrinogen gamma chain	FGG	FGG PRO2061	453	10327_AIQLTYNPDESSKPNMIDAATLK	202409	135445	113042	146763	156158	162671	183479	213804	121227	184746	225361	199287	102947	185790	150106	150440	138691	121920	147792	129956	181862	131570	124562	138956	106416	136151	152726	133992	158023	87039.9	138982	92498.2	109293	130052	160788	99670.6	108229	140227	153489	123785	90143.1	174408	118719	190798
Q9Y5X2	Sorting nexin-8	SNX8	SNX8	465	103291_MQMPQGNPLLLSHTLQELLAR	191670	185343	275962	129184	163550	338236	204066	149039	122338	150949	164696	110428	87871.5	261539	209423	186877	205945	178720	114110	189119	165088	130747	127686	208977	107298	95556.6	281123	104249	157637	143046	157876	189985	235644	113579	163917	188829	146742	72678	238631	147290	20871.2	130215	155955	165309
Q13642	Four and a half LIM domains protein 1 (FHL-1) (Skeletal muscle LIM-protein 1) (SLIM) (SLIM-1)	FHL1	FHL1 SLIM1	323	10330_AITSGGITYQDQPWHADC(UniMod:4)FVC(UniMod:4)VTC(UniMod:4)SK	89249.4	194901	201246	54617.9	25148.3	134287	198818	250095	143894	60823.3	105502	63484.9	164416	151475	198836	62515.4	155067	245737	99558.9	286276	123316	102941	84002.3	129079	181871	101423	273462	114014	132044	83474.5	70024.1	269495	155259	83482.5	29807.1	78020.1	170042	141100	131022	77120.4	34901.4	29227.2	146963	99810.4
P30876	DNA-directed RNA polymerase II subunit RPB2 (EC 2.7.7.6) (DNA-directed RNA polymerase II 140 kDa polypeptide) (DNA-directed RNA polymerase II subunit B) (RNA polymerase II subunit 2) (RNA polymerase II subunit B2)	POLR2B	POLR2B	1174	103301_MTIGHLIEC(UniMod:4)LQGK	104620	97782.5	125294	100238	93895.1	137077	115333	115933	156882	125485	133442	120297	106775	153718	96943.3	90397.3	93352.6	127509	108763	93170.9	144599	141266	106947	120493	127871	138763	137201	92276.2	130331	79505.9	102186	135450	118380	110193	130337	103540	76619	93817.5	142236	95364.2	64700.9	77782.2	79434.1	129235
Q9Y678	Coatomer subunit gamma-1 (Gamma-1-coat protein) (Gamma-1-COP)	COPG1	COPG1 COPG	874	10331_AIVDC(UniMod:4)IISIIEENSESK	7151.55	5109.76	9500.48	7590.95	6689.17	8101.92	5013.09	7536.18	4080.65	7016.78	5183.26	5829.87	3170.81	5863.27	7487.03	5848.06	5850.5	4084.29	8636.72	6405.79	7659.91	9923.12	9241.69	10214.1	4596.59	5354.36	10833.5	5817.99	8561.87	5512.44	6126.93	7071.2	6466.21	2728.26	3669.9	6132.16	7113.36	3552.93	5436.65	3629.58	4775.32	6675.42	3769.15	8137.45
Q8NI36	WD repeat-containing protein 36 (T-cell activation WD repeat-containing protein) (TA-WDRP)	WDR36	WDR36	951	103316_NAHSTAIAGLTFLHREPLLVTNGADNALR	35319.2	43607.2	34684.7	75746.3	41108.2	48710.7	66513.8	53748.8	39257.5	38987.8	29111.6	46418.2	16572.4	81816.3	65035.4	58883.1	41786.6	42076.8	55649.4	55258.5	41606.8	45482.4	59525.3	59506	36811.6	39018.4	58310.2	33998.5	34753.7	41891.3	30038.6	37015.3	9790.24	59810.8	38265.4	47649.3	48388.4	45821.9	42640.7	9300.23	14505.6	37701.1	29108.4	75687
Q8NI36	WD repeat-containing protein 36 (T-cell activation WD repeat-containing protein) (TA-WDRP)	WDR36	WDR36	951	103317_NAHSTAIAGLTFLHREPLLVTNGADNALR	222895	306650	285705	234217	252750	243093	325130	251703	153423	273613	287312	222533	244617	255580	251919	189052	387356	322019	232449	255246	268902	276388	213544	230823	243337	247754	294994	197572	223884	173334	165517	246430	288306	199429	233077	282605	273696	220055	323079	193556	117347	181450	171933	233762
Q8NI36	WD repeat-containing protein 36 (T-cell activation WD repeat-containing protein) (TA-WDRP)	WDR36	WDR36	951	103318_NAHSTAIAGLTFLHREPLLVTNGADNALR	111257	108124	154202	265995	212717	263774	176103	265141	135393	240003	212816	181898	93899.9	295246	225469	119702	114644	91758.6	228180	182054	229050	171078	150847	169289	175699	191024	219969	200453	130225	161611	158492	101795	148900	236040	307059	208122	170847	94090.5	148862	150844	84809.3	170753	115696	243792
P62314	Small nuclear ribonucleoprotein Sm D1 (Sm-D1) (Sm-D autoantigen) (snRNP core protein D1)	SNRPD1	SNRPD1	119	103346_NGTQVHGTITGVDVSM(UniMod:35)NTHLK	263565	254269	252005	309745	236454	303852	357821	370449	261045	251768	280568	293342	244551	384245	366453	287216	329592	271147	277859	308591	286003	253371	262554	248266	237299	251888	341547	218616	234463	214995	260043	209047	286922	292944	283791	292284	299535	361319	367401	183351	90939.9	226538	262800	361035
P04179	Superoxide dismutase [Mn], mitochondrial (EC 1.15.1.1)	SOD2	SOD2	222	10335_AIWNVINWENVTER	262455	248148	531788	439106	345183	869195	408591	423743	365197	360071	345680	340425	230041	611601	914657	345298	314683	311696	397078	494958	425007	294331	293738	596881	313705	355623	704670	575462	408108	316091	211278	248217	396444	313108	388615	528287	332216	190126	292508	282725	71152.2	217786	383294	328128
Q969U6	F-box/WD repeat-containing protein 5 (F-box and WD-40 domain-containing protein 5)	FBXW5	FBXW5 FBW5 PP3971	566	103357_NKPYDVFGC(UniMod:4)WLTETSLISGNLHR	1199.02	599.61	777.928	30.8178	462.392	1353.23	1116.76	30.8178	907.588	822.158	859.774	637.176	633.552	1219.44	1376.98	805.212	787.966	633.702	30.8178	1359.94	770.52	633.702	650.948	1045.01	582.314	1096.04	30.8178	1730.05	582.464	619.93	30.8178	496.734	30.8178	30.8178	342.67	1284.75	342.57	445.296	1387.58	907.488	625.554	30.8178	428.25	757.198
Q9UNF0	Protein kinase C and casein kinase substrate in neurons protein 2 (Syndapin-2) (Syndapin-II)	PACSIN2	PACSIN2	486	10336_AIYHDLEQSIR	177524	170592	210724	255828	223074	306674	180230	217346	145540	233724	262818	208248	87232.3	258181	231722	214369	203308	161236	274244	178039	279148	222166	216610	226876	207739	268538	282262	239843	235500	254652	217411	114202	264541	316546	214695	209508	176729	210576	271639	197806	155591	208037	178256	300848
Q8NBF2	NHL repeat-containing protein 2	NHLRC2	NHLRC2	726	103369_NLLYVADSYNHK	475940	325275	490162	469404	488955	677386	599413	674016	494783	523428	490478	512821	586575	743747	503245	523163	537860	393496	535319	532683	629507	527388	572830	556558	483616	505189	551637	463260	531243	453412	412041	375952	541837	635384	638699	587726	579145	504126	521923	412009	299317	478112	379962	674579
P11021	Endoplasmic reticulum chaperone BiP (EC 3.6.4.10) (78 kDa glucose-regulated protein) (GRP-78) (Binding-immunoglobulin protein) (BiP) (Heat shock protein 70 family protein 5) (HSP70 family protein 5) (Heat shock protein family A member 5) (Immunoglobulin heavy chain-binding protein)	HSPA5	HSPA5 GRP78	654	10339_AKFEELNMDLFR	60117.7	73956.2	81148.3	108686	84251.4	119651	128260	149982	128339	105143	108658	102182	83086.8	150086	111026	75500.5	84007.4	83248.3	93045.8	141613	92998.5	81827.1	62278.6	63908.4	82159	101595	94392	79214.4	87626.1	66987.1	61477.2	110775	140227	94845.1	168536	105010	84296.1	122712	131854	67947.1	81627.2	83018.3	107469	124877
P27797	Calreticulin (CRP55) (Calregulin) (Endoplasmic reticulum resident protein 60) (ERp60) (HACBP) (grp60)	CALR	CALR CRTC	417	10341_AKIDDPTDSKPEDWDKPEHIPDPDAK	854993	1.43483e+06	1.4473e+06	1.00884e+06	887934	1.38364e+06	1.25531e+06	1.5901e+06	1.10994e+06	1.23822e+06	1.37989e+06	743455	1.5598e+06	1.2141e+06	1.4746e+06	576912	892677	1.24016e+06	765277	1.39839e+06	711955	812366	407310	289250	975972	648487	1.59848e+06	1.00337e+06	1.24632e+06	300146	923682	1.43314e+06	1.26198e+06	969381	867054	756590	960276	1.26416e+06	1.05004e+06	598273	634139	622261	990596	704076
O60313	Dynamin-like 120 kDa protein, mitochondrial (EC 3.6.5.5) (Optic atrophy protein 1) [Cleaved into: Dynamin-like 120 kDa protein, form S1]	OPA1	OPA1 KIAA0567	960	10343_AKNEILDEVISLSQVTPK	50023.3	20834.6	37922.1	78053.1	35756.5	61519.1	38904.2	61995.8	40527.4	38800	41755	54656.9	25962.9	56296.9	44990.7	49799.5	50179.1	28306.7	100480	39500.5	81922.2	53595.5	74876.2	42827.8	37555.7	40933.1	49160.3	69201.4	48456.3	68576.1	30309	35710.7	35598.5	45734.2	91252.7	82631.5	27456.7	35708.5	34155.5	64289.3	11271.6	41173.5	32186.5	56485.2
P14324	Farnesyl pyrophosphate synthase (FPP synthase) (FPS) (EC 2.5.1.10) ((2E,6E)-farnesyl diphosphate synthase) (Dimethylallyltranstransferase) (EC 2.5.1.1) (Farnesyl diphosphate synthase) (Geranyltranstransferase)	FDPS	FDPS FPS KIAA1293	419	103447_QDFVQHFSQIVR	170065	423241	328195	205385	174517	229074	383482	474458	301254	313760	349985	300433	471706	274188	404175	180315	270425	333328	182824	449296	199760	135218	113003	232068	309410	207368	406532	238717	243749	147499	167160	425313	357540	165589	298254	214644	239406	363421	321710	209126	118754	241105	433886	210094
P02647	Apolipoprotein A-I (Apo-AI) (ApoA-I) (Apolipoprotein A1) [Cleaved into: Proapolipoprotein A-I (ProapoA-I); Truncated apolipoprotein A-I (Apolipoprotein A-I(1-242))]	APOA1	APOA1	267	10345_AKPALEDLR	297739	673147	669348	345762	426037	438685	736793	775153	727536	774249	761483	644252	818614	1.31775e+06	1.13946e+06	919813	1.07082e+06	1.09085e+06	286347	672167	306979	282259	253726	462638	580731	417270	806817	169189	385684	347740	672564	616707	593837	348693	479925	304711	594421	639852	742719	519711	296204	541845	887789	864481
P10398	Serine/threonine-protein kinase A-Raf (EC 2.7.11.1) (Proto-oncogene A-Raf) (Proto-oncogene A-Raf-1) (Proto-oncogene Pks)	ARAF	ARAF ARAF1 PKS PKS2	606	103487_QHEAPSNRPLNELLTPQGPSPR	2.86205e+06	4.25315e+06	4.19533e+06	3.78869e+06	2.90821e+06	3.67515e+06	3.80897e+06	3.86354e+06	3.13403e+06	4.00479e+06	4.03388e+06	3.72953e+06	4.32329e+06	3.69376e+06	3.86431e+06	2.64203e+06	2.9287e+06	2.96283e+06	3.00835e+06	5.16638e+06	3.15646e+06	2.83075e+06	2.43927e+06	3.57047e+06	3.58644e+06	3.20868e+06	5.23506e+06	3.23436e+06	3.7983e+06	2.86072e+06	2.58582e+06	4.24816e+06	4.27332e+06	3.82316e+06	3.79602e+06	3.68743e+06	3.42773e+06	3.79566e+06	3.87971e+06	3.38704e+06	2.00924e+06	3.67024e+06	5.02694e+06	4.04446e+06
Q12904	Aminoacyl tRNA synthase complex-interacting multifunctional protein 1 (Multisynthase complex auxiliary component p43) [Cleaved into: Endothelial monocyte-activating polypeptide 2 (EMAP-2) (Endothelial monocyte-activating polypeptide II) (EMAP-II) (Small inducible cytokine subfamily E member 1)]	AIMP1	AIMP1 EMAP2 SCYE1	312	103503_QIPFPSGTPLHANSMVSENVIQSTAVTTVSSGTK	27049.2	32085.2	29871	37331.4	26695.9	44216.9	30974	51249.2	32532.3	17819.6	34105.5	30568	27287	41645.3	36790.1	30182.9	25813.5	31343.4	25963.9	29266.9	41297	22133.5	25361.4	20578.4	26586.6	34987.4	46650.9	24692	23358.6	22769.7	12539.3	20088	36360.5	33112.4	29991	31826	23239.1	24449.9	17939.7	22556.8	12574.1	26845.3	34438.2	30510.4
Q9Y490	Talin-1	TLN1	TLN1 KIAA1027 TLN	2541	10352_ALC(UniMod:4)GFTEAAAQAAYLVGVSDPNSQAGQQGLVEPTQFAR	11181.1	21001.1	19754.5	10358.5	17546.2	12155.3	30864.6	25209.8	21940.3	22906.5	35358.5	29394.1	11234.2	30407.2	21720.4	13578.5	13395.1	27345.2	35647.9	42147.3	34547.7	16788.5	7254.46	29962	9414.48	15680.8	46543.8	14159.1	34399.8	12136.4	23739.4	22825.8	22826.6	21322.1	5943.45	22696.4	8016.35	12348.8	20314.9	23351.4	5811.39	12034.2	21358.3	25657.8
Q9H7E9	UPF0488 protein C8orf33	C8orf33	C8orf33	229	103524_QLMHSLFGDYR	836598	597058	725321	614009	565927	738825	598658	685781	699241	682445	719819	533672	516629	973225	761207	636935	638823	652712	672495	715499	509805	737108	626471	657283	567076	635023	716875	498169	775663	446865	790697	557637	735086	635128	760271	510081	633891	767667	725645	551046	756006	612008	669863	756117
Q9NWT1	p21-activated protein kinase-interacting protein 1 (PAK/PLC-interacting protein 1) (hPIP1) (PAK1-interacting protein 1) (WD repeat-containing protein 84)	PAK1IP1	PAK1IP1 PIP1 WDR84	392	103542_QNAHIVEWSPR	457112	450980	414193	411490	321548	525454	423328	503271	398669	495184	427956	392667	428840	494326	508885	418213	379293	427298	378561	437324	413406	392667	265881	407080	347392	388553	529226	326452	396844	291984	345614	370006	541937	360141	499800	488106	326997	391685	586114	280289	232122	367960	566952	520024
P14868	Aspartate--tRNA ligase, cytoplasmic (EC 6.1.1.12) (Aspartyl-tRNA synthetase) (AspRS) (Cell proliferation-inducing gene 40 protein)	DARS	DARS PIG40	501	103567_QQQFNVQALVAVGDHASK	998827	923420	1.28635e+06	858799	600763	1.34637e+06	1.09252e+06	1.40023e+06	964682	363550	731895	339087	1.62494e+06	1.07846e+06	1.21552e+06	717662	836127	1.05077e+06	1.06839e+06	986478	449131	456139	388852	640767	715478	836624	912702	564440	696573	640108	530561	765088	1.09791e+06	644344	794077	709461	892162	1.11061e+06	863251	685720	802951	603583	1.47407e+06	898411
Q12906	Interleukin enhancer-binding factor 3 (Double-stranded RNA-binding protein 76) (DRBP76) (M-phase phosphoprotein 4) (MPP4) (Nuclear factor associated with dsRNA) (NFAR) (Nuclear factor of activated T-cells 90 kDa) (NF-AT-90) (Translational control protein 80) (TCP80)	ILF3	ILF3 DRBF MPHOSPH4 NF90	894	103570_QQREDITQSAQHALR	319622	314205	373433	458677	451141	604294	373049	389125	279227	408192	281261	336641	325632	539543	339596	309707	324671	352496	423456	285142	447529	417017	336880	418097	321401	471414	417844	329349	362049	374995	354579	214238	276174	435420	417881	398583	283727	263403	361878	328722	160698	269404	217733	337687
Q13586	Stromal interaction molecule 1	STIM1	STIM1 GOK	685	10359_ALDTVLFGPPLLTR	58669.8	123145	131745	116595	124089	121874	181577	246695	165495	158869	208585	179022	104719	129417	178945	112893	111896	106200	189414	112733	219549	117417	116824	192715	198258	170886	388173	204538	201716	121502	109761	134329	140277	109164	127931	115467	119182	157691	190404	132132	69938.8	138783	135758	148408
Q9UBL3	Set1/Ash2 histone methyltransferase complex subunit ASH2 (ASH2-like protein)	ASH2L	ASH2L ASH2L1	628	103591_QTPHSEIIFYK	609433	355685	604711	661979	548929	753714	629279	577301	568693	796677	677636	625582	496265	918026	693629	563934	617701	461890	695684	664669	753939	756140	602853	768297	657960	752705	783179	577261	690596	619142	596138	506933	748539	585870	670933	655133	492957	609266	802573	618884	440197	573112	771318	670671
P26447	Protein S100-A4 (Calvasculin) (Metastasin) (Placental calcium-binding protein) (Protein Mts1) (S100 calcium-binding protein A4)	S100A4	S100A4 CAPL MTS1	101	10360_ALDVMVSTFHK	730508	1.26638e+06	976769	179065	178490	343688	437169	450628	490649	201937	309570	199964	1.12589e+06	656742	1.29207e+06	487778	441345	561392	318312	183826	371481	308266	120960	203800	216217	161739	169860	169400	288122	178101	640840	1.015e+06	1.088e+06	342324	230162	200260	399162	407764	440503	151275	74734.1	254437	1.31359e+06	605106
Q9Y490	Talin-1	TLN1	TLN1 KIAA1027 TLN	2541	10361_ALDYYMLR	254386	270865	237031	175761	163979	181051	247597	434310	273457	257044	297398	298617	289191	315409	353487	197931	249866	278127	190533	289004	204366	124385	130813	161251	202762	183117	313844	175725	219768	124540	214705	275855	206438	172635	221527	148965	177731	249863	245812	197161	133714	182950	269784	267176
Q86UX7	Fermitin family homolog 3 (Kindlin-3) (MIG2-like protein) (Unc-112-related protein 2)	FERMT3	FERMT3 KIND3 MIG2B URP2	667	103610_QWLLQTHWTLDK	21092.9	83623.3	54048.7	177617	148939	151733	110608	64006.7	63224.1	199670	155054	81470.7	103386	219311	73528.3	104343	114316	77219.8	149245	60840.1	178788	115834	108513	135091	130442	162017	178258	129495	157831	129725	88248.4	78379	155532	160568	183819	174909	91489.4	23174.2	84460	117877	28653.1	95552.2	93664.4	169439
Q70CQ2	Ubiquitin carboxyl-terminal hydrolase 34 (EC 3.4.19.12) (Deubiquitinating enzyme 34) (Ubiquitin thioesterase 34) (Ubiquitin-specific-processing protease 34)	USP34	USP34 KIAA0570 KIAA0729	3546	103611_QWQIEGTGISSHLK	1.13663e+06	820814	645648	525037	592479	603549	654164	945828	728692	650261	746582	592719	601488	996023	1.00694e+06	803850	898716	933145	524907	624326	492522	441394	429079	501271	666641	606867	780304	554029	485386	382869	1.12411e+06	815909	722445	557032	704165	600120	521456	842611	670282	491320	305894	590843	673353	1.04921e+06
Q9H7F0	Probable cation-transporting ATPase 13A3 (EC 3.6.3.-) (ATPase family homolog up-regulated in senescence cells 1)	ATP13A3	ATP13A3 AFURS1	1226	103619_RAHGGISLSELEASVASPFTSK	1.39331e+06	1.08279e+06	1.3703e+06	2.19582e+06	1.20908e+06	1.70294e+06	2.14992e+06	1.73232e+06	1.42034e+06	946177	1.31795e+06	1.69202e+06	1.05615e+06	2.17078e+06	1.94651e+06	1.01715e+06	1.81719e+06	1.30468e+06	1.36145e+06	1.95085e+06	1.91685e+06	1.35107e+06	1.21778e+06	972449	1.1198e+06	1.51143e+06	1.87212e+06	1.30784e+06	1.33498e+06	1.53906e+06	1.17112e+06	1.10244e+06	1.42484e+06	1.91765e+06	1.38259e+06	1.41338e+06	1.79611e+06	1.44504e+06	1.43812e+06	780474	744207	1.34233e+06	985590	1.7895e+06
P62942	Peptidyl-prolyl cis-trans isomerase FKBP1A (PPIase FKBP1A) (EC 5.2.1.8) (12 kDa FK506-binding protein) (12 kDa FKBP) (FKBP-12) (Calstabin-1) (FK506-binding protein 1A) (FKBP-1A) (Immunophilin FKBP12) (Rotamase)	FKBP1A	FKBP1A FKBP1 FKBP12	108	103640_RGQTC(UniMod:4)VVHYTGMLEDGK	445185	374959	568874	941802	753296	986397	407055	580340	602529	553100	537935	418516	467508	670018	615110	367514	517922	451526	600247	377374	604330	573371	332142	521778	424098	529322	631559	431738	519563	385206	526626	411901	549587	922220	722741	751617	373453	462984	616396	461517	256531	484631	458425	524245
P62942	Peptidyl-prolyl cis-trans isomerase FKBP1A (PPIase FKBP1A) (EC 5.2.1.8) (12 kDa FK506-binding protein) (12 kDa FKBP) (FKBP-12) (Calstabin-1) (FK506-binding protein 1A) (FKBP-1A) (Immunophilin FKBP12) (Rotamase)	FKBP1A	FKBP1A FKBP1 FKBP12	108	103641_RGQTC(UniMod:4)VVHYTGM(UniMod:35)LEDGK	115658	71770.5	114305	139426	147314	148615	154861	182601	195185	120531	166086	178249	160913	166777	190643	132731	142486	61144.8	119962	169696	202786	115697	97118.1	112213	155755	106420	184066	130278	124142	92144	164138	111417	105790	163864	163725	118592	151049	204183	93735.3	142421	136143	162116	115652	129871
P35579	Myosin-9 (Cellular myosin heavy chain, type A) (Myosin heavy chain 9) (Myosin heavy chain, non-muscle IIa) (Non-muscle myosin heavy chain A) (NMMHC-A) (Non-muscle myosin heavy chain IIa) (NMMHC II-a) (NMMHC-IIA)	MYH9	MYH9	1960	10365_ALEQQVEEMK	308025	256173	144880	272340	274239	347739	150175	389973	752034	398221	561024	394054	487156	421862	397355	233832	327906	328873	287800	341042	401564	148167	221680	313809	417567	323642	367660	323861	377796	209386	286801	323168	352235	287171	456102	362404	305197	431691	514625	334108	107065	279966	447125	267015
Q9H4L5	Oxysterol-binding protein-related protein 3 (ORP-3) (OSBP-related protein 3)	OSBPL3	OSBPL3 KIAA0704 ORP3 OSBP3	887	103654_RIHAESLLLDSPAVAK	628739	930016	770008	1.36024e+06	632728	795492	582872	1.2223e+06	441935	1.56504e+06	584238	543464	983390	1.05583e+06	1.0781e+06	907597	1.11629e+06	514772	661848	1.21867e+06	759329	651219	498397	1.38689e+06	760332	718280	856815	632998	930749	656680	1.41179e+06	998691	1.91537e+06	773990	1.15391e+06	1.07386e+06	595160	1.22192e+06	937331	1.38908e+06	452554	625437	775250	1.004e+06
P01130	Low-density lipoprotein receptor (LDL receptor)	LDLR	LDLR	860	103666_RLAHPFSLAVFEDK	46285.1	51544.6	71151.4	97680	104163	111491	73420.8	84100.5	45535.9	87599.3	74443	72505.9	95218.6	106682	104055	64488.2	3847.41	110066	120485	53495.4	125143	115497	86322.7	95482.8	57187.5	91688.3	98526	82577.4	92458.4	38474.1	41981.2	61573.1	72454.9	69066.9	112618	98195.5	45935.2	77108.7	90765.5	69901.8	40311.2	96291.8	129007	57518.6
P13861	cAMP-dependent protein kinase type II-alpha regulatory subunit	PRKAR2A	PRKAR2A PKR2 PRKAR2	404	103692_RNISHYEEQLVK	186994	113667	223238	221139	198061	268495	349775	359722	274026	216227	208799	178761	450785	298186	241261	175136	411214	121247	211137	317776	270788	253243	278339	241349	217772	197776	304763	205472	229314	140034	157499	177071	191092	351029	189545	160282	230392	186882	292169	171225	95678.2	150630	368988	172821
Q9H9G7	Protein argonaute-3 (Argonaute3) (hAgo3) (Argonaute RISC catalytic component 3) (Eukaryotic translation initiation factor 2C 3) (eIF-2C 3) (eIF2C 3)	AGO3	AGO3 EIF2C3	860	103697_RPASHQTFPLQLENGQTVER	870482	689442	912798	1.09662e+06	939983	1.10586e+06	451034	764532	622346	658491	613155	623490	641187	859621	564351	684967	754035	783758	840923	1.25395e+06	533517	664506	593460	548925	837890	907826	1.00775e+06	515694	565134	379921	814660	779827	664988	653555	1.20021e+06	527876	560493	729048	1.0189e+06	506461	306616	553597	654127	727015
Q9UL18	Protein argonaute-1 (Argonaute1) (hAgo1) (Argonaute RISC catalytic component 1) (Eukaryotic translation initiation factor 2C 1) (eIF-2C 1) (eIF2C 1) (Putative RNA-binding protein Q99)	AGO1	AGO1 EIF2C1	857	103698_RPASHQTFPLQLESGQTVEC(UniMod:4)TVAQYFK	40733	71164	124120	69651.6	55882.4	98497.3	86118.7	101761	57454.1	71913.5	101574	62840.7	73733.1	83552.2	90795.2	35568.7	67077.4	59387.8	114914	103775	85178.6	114946	78781	96860.9	58637.2	88879.3	135893	67590.8	79757.9	49445.1	39959.3	80047.7	98523.1	60701	59602.4	64053.6	67256.6	47834.5	52728.9	40387	27485.6	41110.7	69409.9	61870.7
Q9UKV8	Protein argonaute-2 (Argonaute2) (hAgo2) (EC 3.1.26.n2) (Argonaute RISC catalytic component 2) (Eukaryotic translation initiation factor 2C 2) (eIF-2C 2) (eIF2C 2) (PAZ Piwi domain protein) (PPD) (Protein slicer)	AGO2	AGO2 EIF2C2	859	103699_RPASHQTFPLQQESGQTVEC(UniMod:4)TVAQYFK	214420	194890	265789	417936	220421	339196	482692	366523	260124	85637.4	247217	310974	183130	503646	382060	306968	316734	207024	439380	512380	361995	251593	420098	354717	236360	262351	491582	236402	228141	310555	229318	200491	272439	350060	221340	232729	346183	225851	253990	100602	69159.9	196181	168123	348424
Q9UKV8	Protein argonaute-2 (Argonaute2) (hAgo2) (EC 3.1.26.n2) (Argonaute RISC catalytic component 2) (Eukaryotic translation initiation factor 2C 2) (eIF-2C 2) (eIF2C 2) (PAZ Piwi domain protein) (PPD) (Protein slicer)	AGO2	AGO2 EIF2C2	859	103700_RPASHQTFPLQQESGQTVEC(UniMod:4)TVAQYFK	577705	1.06321e+06	1.12091e+06	808875	679399	898643	1.08989e+06	1.29002e+06	930845	991841	682315	1.02712e+06	631118	651639	1.04162e+06	420786	616325	860415	814792	1.41451e+06	1.01731e+06	717529	618422	686856	1.01118e+06	696351	1.36404e+06	918923	1.04016e+06	690970	549507	1.06656e+06	974513	731438	727462	686672	578784	513925	787434	512810	359629	471228	675305	572162
P00746	Complement factor D (EC 3.4.21.46) (Adipsin) (C3 convertase activator) (Properdin factor D)	CFD	CFD DF PFD	253	103701_RPDSLQHVLLPVLDR	850881	957997	883404	738914	673027	814465	973577	976670	899241	780411	771882	843446	1.24343e+06	1.12198e+06	1.04481e+06	751124	719938	888204	793785	1.12648e+06	874017	720086	513575	843056	869183	820985	1.05712e+06	749560	921200	681446	716136	1.0432e+06	1.00165e+06	842227	883960	758022	796496	863063	820976	776335	432947	664636	1.12748e+06	717043
P31939	Bifunctional purine biosynthesis protein PURH [Cleaved into: Bifunctional purine biosynthesis protein PURH, N-terminally processed] [Includes: Phosphoribosylaminoimidazolecarboxamide formyltransferase (EC 2.1.2.3) (5-aminoimidazole-4-carboxamide ribonucleotide formyltransferase) (AICAR transformylase); IMP cyclohydrolase (EC 3.5.4.10) (ATIC) (IMP synthase) (Inosinicase)]	ATIC	ATIC PURH OK/SW-cl.86	592	10371_ALFEEVPELLTEAEKK	143373	121975	165849	296087	282928	344022	152364	202639	156253	169449	192796	233359	135081	243290	207212	158909	150401	140648	215025	151908	272495	242730	147261	169515	185046	277309	221881	190437	202161	148658	128231	104414	146394	278131	314508	247927	112316	123640	107098	126501	69993	125751	136243	161432
Q86UY8	5'-nucleotidase domain-containing protein 3 (EC 3.1.3.-) (GRP94-neighboring nucleotidase)	NT5DC3	NT5DC3 GNN TU12B1-TY	548	103710_RTPLQHELPAWSERPPTFGTPLLQEAQAK	771711	733399	1.20648e+06	1.0637e+06	983059	1.2639e+06	1.33377e+06	1.5323e+06	1.32028e+06	973031	772887	1.12482e+06	1.11768e+06	1.74827e+06	1.1696e+06	983041	1.37332e+06	875552	1.37495e+06	952765	1.62439e+06	749950	1.09028e+06	1.32639e+06	1.08359e+06	648778	696563	1.15165e+06	1.27135e+06	976820	1.51447e+06	1.00854e+06	1.04255e+06	1.22348e+06	1.58415e+06	1.33843e+06	1.06432e+06	1.11424e+06	747234	737088	516445	948049	573000	1.40687e+06
Q9UPN3	Microtubule-actin cross-linking factor 1, isoforms 1/2/3/5 (620 kDa actin-binding protein) (ABP620) (Actin cross-linking family protein 7) (Macrophin-1) (Trabeculin-alpha)	MACF1	MACF1 ABP620 ACF7 KIAA0465 KIAA1251	7388	103711_RVENLNIHQIFNPETK	916431	1.65706e+06	1.75094e+06	1.29519e+06	1.17061e+06	1.16633e+06	1.58538e+06	1.62691e+06	1.481e+06	1.478e+06	1.49435e+06	1.52745e+06	1.63947e+06	986253	1.49732e+06	618334	916889	1.34726e+06	812185	1.63117e+06	887269	752830	756233	1.18819e+06	1.24369e+06	1.02361e+06	1.55416e+06	1.13373e+06	1.30245e+06	889983	834522	1.79848e+06	1.83618e+06	1.19543e+06	1.29709e+06	1.07246e+06	1.4128e+06	1.65851e+06	1.50064e+06	1.13694e+06	841701	1.30092e+06	1.85542e+06	825503
Q8IX12	Cell division cycle and apoptosis regulator protein 1 (Cell cycle and apoptosis regulatory protein 1) (CARP-1) (Death inducer with SAP domain)	CCAR1	CCAR1 CARP1 DIS	1150	103725_RYILPDEPAIIVHPNWAAK	417991	419964	613741	715964	551545	747365	998314	710059	374969	585380	608177	548781	407400	1.05682e+06	580858	817249	516625	381013	728364	482058	823675	772109	552274	639953	575994	711255	752075	603432	651021	468513	359651	454530	612309	917384	735085	702450	865427	630179	690023	472959	306671	594225	439976	804332
P02766	Transthyretin (ATTR) (Prealbumin) (TBPA)	TTR	TTR PALB	147	10374_ALGISPFHEHAEVVFTANDSGPR	420013	362311	331726	663667	213770	434813	328174	345798	308511	411988	402788	373171	263798	473276	348803	368453	441206	396002	315540	362812	409829	307351	277572	334684	324031	299656	408669	281667	329586	236470	373176	381488	384911	278018	236356	248198	281149	289208	362770	300650	164762	244968	253624	425436
Q5TBA9	Protein furry homolog	FRY	FRY C13orf14	3013	103747_SASLVLPSYQHSDLSK	533045	3.34872e+06	4.4664e+06	3.79679e+06	2.86859e+06	2.92222e+06	4.81443e+06	5.60241e+06	3.51397e+06	3.82492e+06	3.6565e+06	3.87312e+06	7.18568e+06	2.33345e+06	5.27744e+06	1.4405e+06	2.4796e+06	4.05425e+06	1.66254e+06	4.18579e+06	1.61835e+06	1.5809e+06	1.37458e+06	2.4867e+06	3.37162e+06	2.54691e+06	4.4204e+06	2.88315e+06	2.927e+06	2.1323e+06	611456	3.68579e+06	5.20021e+06	3.46057e+06	3.93891e+06	2.8691e+06	3.86132e+06	5.70634e+06	2.79372e+06	3.04484e+06	1.51595e+06	3.26269e+06	8.08904e+06	2.13961e+06
P08575	Receptor-type tyrosine-protein phosphatase C (EC 3.1.3.48) (Leukocyte common antigen) (L-CA) (T200) (CD antigen CD45)	PTPRC	PTPRC CD45	1304	103782_SEAAHQGVITWNPPQR	70467.8	138886	133220	45461.5	76409.4	57381.2	154615	232789	133239	52185.3	159714	130273	120194	106724	180046	45230.3	101152	153763	62356.4	168912	83994.5	41993	56788.5	77141.6	91182	86936.1	208534	83708	135620	46330.1	114218	184227	141373	35787.2	112744	60216.8	78362.5	175353	176268	107684	61231.1	129393	177705	94011.8
Q68CP4	Heparan-alpha-glucosaminide N-acetyltransferase (EC 2.3.1.78) (Transmembrane protein 76)	HGSNAT	HGSNAT TMEM76	663	103787_SEC(UniMod:4)C(UniMod:4)YHC(UniMod:4)LFQVLVNVPQSPK	131045	205893	301878	221435	183201	246065	257240	321665	191413	264591	280145	299846	285352	187976	290330	130389	184867	243617	206505	303676	199250	192473	178757	261384	279000	233005	82922.4	283731	286638	186060	111709	296180	272597	216788	46285.9	190506	237844	201972	219636	53588.7	106219	176719	277230	143106
P33316	Deoxyuridine 5'-triphosphate nucleotidohydrolase, mitochondrial (dUTPase) (EC 3.6.1.23) (dUTP pyrophosphatase)	DUT	DUT	252	1038_IAQLIC(UniMod:4)ER	120085	86336.2	144539	169312	150739	209099	205596	235406	160157	157709	94997.3	109456	137862	159360	170171	188940	167843	91888	397105	137968	163884	167986	119461	153548	115119	135960	148339	90302.8	122560	145354	129413	82633.2	139309	268334	122349	114414	169924	256125	161861	108967	100291	146650	141622	167324
O15031	Plexin-B2 (MM1)	PLXNB2	PLXNB2 KIAA0315	1838	103816_SFLINFIHTLENQR	66871.4	33349.5	76529.9	67277.6	46790.3	117939	67377.5	70804.4	53736.9	57345	78347.5	71119.2	16213.6	109679	79832.2	61509.1	59228.7	42774.6	123776	81207	139275	109808	84641.7	104179	67593.6	88204.4	127787	80141.9	97287.8	66283	47024.7	39540.1	54017.6	61652	29617.7	63856.6	37255.5	13082.1	41344.7	55428.1	10732.3	19789.1	17422.8	28192.2
O15031	Plexin-B2 (MM1)	PLXNB2	PLXNB2 KIAA0315	1838	103819_SFPC(UniMod:4)GSEHLPYPLGSR	123535	25885.7	32236.3	55730.5	39287.9	60211.2	79938.2	33733.9	72508.9	69098.7	63981.4	61008	22628	98481.2	2262.8	102126	67015.5	106142	49299.2	63255	42906.7	40148.6	40014	50273.2	51037.4	49799	64935.9	36494.7	47122.7	34273.9	93234.9	29662.1	62437.3	36423	51963.9	37443.7	54006.2	34468.1	86276.9	40003.1	29718	65998.6	50972.3	51978.2
Q8N0Z8	tRNA pseudouridine synthase-like 1 (EC 5.4.99.-) (tRNA pseudouridylate synthase-like 1) (tRNA-uridine isomerase-like 1)	PUSL1	PUSL1	303	103848_SGRPPFPPEVLAEALNTHLR	282342	406402	908669	642498	481975	1.01961e+06	627561	506931	391545	291000	293959	346752	527259	1.14069e+06	370939	608881	678429	229940	1.29381e+06	385302	1.6467e+06	993847	1.09246e+06	793902	784830	961724	960170	755960	1.09958e+06	739636	261564	251588	825773	451062	559267	716526	457844	352530	412901	228261	161354	268423	570444	826751
P04049	RAF proto-oncogene serine/threonine-protein kinase (EC 2.7.11.1) (Proto-oncogene c-RAF) (cRaf) (Raf-1)	RAF1	RAF1 RAF	648	103876_SHSESASPSALSSSPNNLSPTGWSQPK	63460.3	56079.9	79626.2	90796.3	61188.3	85039.2	34198.8	87565	69245.8	85832.7	90888.9	76318.1	83917	94481.6	104870	48218.1	66864	57133.3	56598.2	72010.8	59968.7	50074.1	42320.5	65402.6	39894.8	66790.3	85500.4	46186	58377	20208	66210.2	84636.7	95713.6	65746.4	86117.6	75581.4	30702.3	93932.2	128867	72557.8	33903.2	62846.4	108236	83552.6
Q9HCI6	E3 SUMO-protein ligase KIAA1586 (EC 2.3.2.-) (E3 SUMO-protein transferase KIAA1586)	KIAA1586	KIAA1586	787	103885_SILLDNIIQHMNLR	4066.28	1492.13	2684.08	3879.45	4048.25	5545.59	9489.79	4890	2686.44	4645.48	2458.05	2375.13	8168.64	9788.39	5989.5	4108.34	3502.73	3615.01	5018.92	5275.34	2237.54	3073.42	3757.79	5422.45	4384.3	3600.3	5968.65	4682.87	4576.05	2065.8	2113.44	2899.91	3660.62	4708.01	2359.12	2199.28	2282	1940.76	1951.93	3346.99	1198.35	1336.88	119.835	2767.45
O14880	Microsomal glutathione S-transferase 3 (Microsomal GST-3) (EC 2.5.1.18) (Microsomal GST-III)	MGST3	MGST3	152	1039_IASGLGLAWIVGR	74000.6	75913.6	130768	73614	70601.1	167578	129792	123745	91315.7	82482.9	63782.3	118870	102912	191113	105679	99313.9	114726	49150.8	274003	174514	253518	176506	156480	114945	117833	78123.4	181811	111194	96117.8	106496	60469.9	35008.4	111661	84818.5	97990	197284	137122	124390	119558	87448.5	31553	48653	103030	341941
Q15149	Plectin (PCN) (PLTN) (Hemidesmosomal protein 1) (HD1) (Plectin-1)	PLEC	PLEC PLEC1	4684	103901_SLESLHSFVAAATK	85121.4	65897.1	88278.3	84608.9	79251.6	138243	92687.9	119471	87521	79677.5	82286	103063	56534.9	166166	117254	96338.8	98193.4	60020.1	108468	78508.8	119739	81713.7	67764	77650.9	86432.9	84416.5	137525	79766.8	90698.3	63942	60764.2	51978.3	79022.7	82652.2	98735.1	67764.2	49107.5	70420.1	57226.5	42775.2	28111.3	55493.2	48758.1	104920
Q86U38	Nucleolar protein 9	NOP9	NOP9 C14orf21 KIAA2021	636	103904_SLGALTGPQLLSLAQSPAGSHVLDAILTSPSVTR	60092.5	28135.1	37675.5	30149	20541.4	58211.9	79096.2	120636	66794.6	41214.9	101957	68686	21920.5	126393	89922.4	87734.1	90294.7	74456.1	105865	149525	84896.1	59001.4	56885.2	104182	61135.8	55289.6	131354	94334	87155.4	39935	49922.6	79069.2	70586.6	39033.6	35709.9	45633.9	57682.9	26794.7	73306.7	57887	10003	23706.7	36854.6	108455
P19971	Thymidine phosphorylase (TP) (EC 2.4.2.4) (Gliostatin) (Platelet-derived endothelial cell growth factor) (PD-ECGF) (TdRPase)	TYMP	TYMP ECGF1	482	10393_ALPLALVLHELGAGR	74292.9	90389.6	170608	130955	101729	223018	192758	196157	152264	100399	64764.4	106499	47026	260268	306726	153765	109785	73040.2	92771.2	76273.6	74005.5	56837.3	78930.2	105741	51863.8	85171	112976	96241.5	100423	91801.1	49341.8	67894.3	139155	121509	91532.9	114353	142431	76393.1	103529	64619.9	5212.29	49893.3	50379.9	136409
O43929	Origin recognition complex subunit 4	ORC4	ORC4 ORC4L	436	103972_SNSLIHTEC(UniMod:4)LSQVQR	4615.29	17044.4	11716.2	6349.21	7971.87	10721.1	10678	25942.9	24481.8	23634.8	7858.73	16447.4	24123.8	19468.1	22252	28617.7	21814.2	21448.7	8789.66	10168.7	13885.9	9600.58	3705.27	14740.6	12014.2	8449.14	11583.4	7417.27	10192.8	5079.68	11069.8	13416.7	13547.8	16153.3	17704.6	12501.2	9340.28	22533.5	29297.3	9572.15	6344.37	12688	24068.3	22432.3
O00429	Dynamin-1-like protein (EC 3.6.5.5) (Dnm1p/Vps1p-like protein) (DVLP) (Dynamin family member proline-rich carboxyl-terminal domain less) (Dymple) (Dynamin-like protein) (Dynamin-like protein 4) (Dynamin-like protein IV) (HdynIV) (Dynamin-related protein 1)	DNM1L	DNM1L DLP1 DRP1	736	10398_ALQGASQIIAEIR	96342.2	79642.5	144800	173809	124713	174035	147904	142255	111975	123467	146494	136309	76823.5	183207	121902	124393	77555.1	90391.7	158563	83545	92925.4	68672.7	117120	133189	134988	149567	198794	130291	142221	98413	101751	101354	143213	139244	159095	94560	91581.8	109893	135256	107698	61449.1	76338.5	169671	155311
Q5T4S7	E3 ubiquitin-protein ligase UBR4 (EC 2.3.2.27) (600 kDa retinoblastoma protein-associated factor) (N-recognin-4) (RING-type E3 ubiquitin transferase UBR4) (Retinoblastoma-associated factor of 600 kDa) (RBAF600) (p600) (Zinc finger UBR1-type protein 1)	UBR4	UBR4 KIAA0462 KIAA1307 RBAF600 ZUBR1	5183	103990_SPNPSLLHLC(UniMod:4)GSLAQLAC(UniMod:4)VEPVR	298616	218920	271624	609110	267394	422138	608627	543545	377240	260632	456814	530142	201736	605398	456914	456970	399846	280387	737332	625700	559458	393084	587028	456815	439903	477196	548060	409495	382485	471096	231886	203765	360931	595544	394509	322908	491842	316914	333569	186374	130524	368319	359314	439065
O75340	Programmed cell death protein 6 (Apoptosis-linked gene 2 protein homolog) (ALG-2)	PDCD6	PDCD6 ALG2	191	104_AGVNFSEFTGVWK	147305	121601	234896	141511	120932	186159	210491	195951	200945	217600	380829	273441	115382	233833	137294	157856	143342	149905	202525	161674	215400	168910	142302	163046	212307	176535	230757	135693	198296	130904	119409	97619.1	192291	168035	206484	166192	133387	111656	153249	183383	96550.7	158133	190222	187083
Q9Y3I0	tRNA-splicing ligase RtcB homolog (EC 6.5.1.3)	RTCB	RTCB C22orf28 HSPC117	505	1040_IASPEGQDYLK	105806	110081	134056	205349	187642	235979	123502	144012	98449.6	136499	153367	125060	105882	199195	135628	116896	129041	71893.2	179299	125156	205335	172141	129055	158747	153888	176109	187861	132748	150568	119836	118120	109157	117046	219731	185530	161002	98515.6	110527	88624.5	121789	70866.7	115782	87378.6	140701
O14964	Hepatocyte growth factor-regulated tyrosine kinase substrate (Hrs) (Protein pp110)	HGS	HGS HRS	777	10400_ALQNAVTTFVNR	900597	869381	1.61669e+06	1.36783e+06	1.24311e+06	1.27432e+06	798868	954623	1.51108e+06	1.53601e+06	786458	1.59144e+06	1.552e+06	964009	1.00709e+06	590749	766441	1.38849e+06	873512	1.67783e+06	918960	767123	639919	1.25743e+06	1.30495e+06	1.11663e+06	1.26974e+06	1.17847e+06	1.29936e+06	911662	669929	1.71055e+06	1.80663e+06	1.22864e+06	1.2e+06	1.05983e+06	1.34575e+06	1.75622e+06	1.57756e+06	1.21209e+06	935268	1.38944e+06	1.76017e+06	690680
O14841	5-oxoprolinase (EC 3.5.2.9) (5-oxo-L-prolinase) (5-OPase) (Pyroglutamase)	OPLAH	OPLAH	1288	104004_SQISTESFLHLR	249739	228507	326635	349739	316904	453216	313979	313251	361725	316878	360598	302323	229238	265050	317941	376141	297831	216746	358001	380445	439721	395067	377106	383645	279476	344124	390233	206972	170199	295519	257211	177958	333435	334049	360490	388707	282539	292267	207455	269534	186832	507370	218171	328789
P62333	26S proteasome regulatory subunit 10B (26S proteasome AAA-ATPase subunit RPT4) (Proteasome 26S subunit ATPase 6) (Proteasome subunit p42)	PSMC6	PSMC6 SUG2	389	10401_ALQSVGQIVGEVLK	97518.2	89657.8	144338	152334	36798	210812	116279	114169	80855.2	120303	141566	118975	33289.9	181068	119842	91198.7	101205	34623.6	175122	103548	201828	165067	126518	140148	127010	151161	175676	137638	155575	103990	82565.5	69914.9	133327	161062	152971	152130	82982.1	37568.7	78386.1	42230.3	47379.5	70278.9	68433.9	115887
P56945	Breast cancer anti-estrogen resistance protein 1 (CRK-associated substrate) (Cas scaffolding protein family member 1) (p130cas)	BCAR1	BCAR1 CAS CASS1 CRKAS	870	104015_SQVTHYSNLLC(UniMod:4)DLLR	121931	125165	126644	105065	117407	121207	81426.2	208579	129366	141830	163136	164763	67483.9	218319	174135	122787	96654.4	85784.4	166723	151879	138574	132732	130684	132411	114814	107620	139293	118714	118135	107175	133477	135950	158269	113371	144816	160447	118864	123712	200867	94678	48905.2	103112	71182.4	126678
Q92900	Regulator of nonsense transcripts 1 (EC 3.6.4.-) (ATP-dependent helicase RENT1) (Nonsense mRNA reducing factor 1) (NORF1) (Up-frameshift suppressor 1 homolog) (hUpf1)	UPF1	UPF1 KIAA0221 RENT1	1129	104018_SREAIDSPVSFLALHNQIR	40149.1	43256.1	47944.6	78394.2	67017.7	90034.2	54316.8	87293.6	67885.4	56530.6	33575.7	36808.8	109223	96760.3	83761.7	34713.2	22978.2	94662.2	80301.7	47669.9	97667.3	74774.8	50892.4	57119.3	35350.5	66031.6	80195.1	59988.6	62724.5	47070.9	65033.4	49707.5	34292.3	68389	72203.6	57318.5	36659	67271.2	48495.6	27446.3	33459.4	45745.8	78304.2	65663
P04075	Fructose-bisphosphate aldolase A (EC 4.1.2.13) (Lung cancer antigen NY-LU-1) (Muscle-type aldolase)	ALDOA	ALDOA ALDA	364	10402_ALSDHHIYLEGTLLKPNMVTPGHAC(UniMod:4)TQK	138801	180715	160160	214198	200436	268177	145168	112767	140555	185566	200315	187815	134935	228993	223727	163999	129634	135521	169099	131458	180699	152100	105519	125639	177565	198396	198458	134508	170020	60858.5	115726	127688	151478	150542	215942	185711	116015	216543	140917	101534	68487.1	122653	225004	147425
P46821	Microtubule-associated protein 1B (MAP-1B) [Cleaved into: MAP1B heavy chain; MAP1 light chain LC1]	MAP1B	MAP1B	2468	104022_SSAVPPGLPVYLDLC(UniMod:4)YIPNHSNSK	49862.8	85722	129433	151671	66596.1	77041.6	105457	164083	88479.8	104289	142899	114015	153113	59181.7	118682	59265.1	116411	106650	109671	181496	80364.4	103519	36162.3	121065	101144	105112	146265	96504.9	107197	30542.2	43392.3	185169	85829.4	70240.4	80719.4	91995.8	86487.1	96500.7	103646	73212.8	14268.8	56955.3	136941	59911.9
P04075	Fructose-bisphosphate aldolase A (EC 4.1.2.13) (Lung cancer antigen NY-LU-1) (Muscle-type aldolase)	ALDOA	ALDOA ALDA	364	10403_ALSDHHIYLEGTLLKPNMVTPGHAC(UniMod:4)TQK	293091	489976	727426	894012	804323	1.09893e+06	714888	889397	569146	827780	626349	900222	579999	957953	849188	597823	632975	556258	578400	673328	656041	641620	531901	629083	477541	782465	741604	596364	733935	409542	518119	515083	677065	758564	991889	914408	403026	606368	669329	474826	339795	489701	586905	767498
Q01518	Adenylyl cyclase-associated protein 1 (CAP 1)	CAP1	CAP1 CAP	475	104039_SSLFAQINQGESITHALK	51022.3	37924	26086.4	35883.4	21274.3	48934.5	55164	105259	46570.7	62951	45108.8	55772.6	43483.5	222892	187566	52841.5	41781.5	49887.9	44695.1	55556.7	27296.2	52126.4	61203.4	46975.8	38859.4	77569.9	50406.2	58629.2	52931	52499.2	52321.8	41605.2	76196	45271.2	50545.2	60635.8	37672.2	40392.5	48869.9	35074.6	32387	37269.1	37124.5	31537.7
P08514	Integrin alpha-IIb (GPalpha IIb) (GPIIb) (Platelet membrane glycoprotein IIb) (CD antigen CD41) [Cleaved into: Integrin alpha-IIb heavy chain; Integrin alpha-IIb light chain, form 1; Integrin alpha-IIb light chain, form 2]	ITGA2B	ITGA2B GP2B ITGAB	1039	10404_ALSNVEGFER	908316	2.05834e+06	1.81716e+06	1.15946e+06	986746	1.14883e+06	1.91193e+06	1.96511e+06	1.45258e+06	1.6051e+06	1.55117e+06	1.65024e+06	1.93271e+06	1.08519e+06	1.61157e+06	810417	1.13782e+06	1.65786e+06	1.14363e+06	2.18034e+06	1.08279e+06	986634	933828	1.3861e+06	1.58473e+06	1.26351e+06	1.98201e+06	1.40923e+06	1.64408e+06	1.06921e+06	890913	2.06283e+06	1.78323e+06	1.15464e+06	1.27077e+06	1.18056e+06	1.56696e+06	1.64476e+06	1.52377e+06	1.19358e+06	840119	1.36943e+06	2.03166e+06	966754
Q9P2K8	eIF-2-alpha kinase GCN2 (EC 2.7.11.1) (Eukaryotic translation initiation factor 2-alpha kinase 4) (GCN2-like protein)	EIF2AK4	EIF2AK4 GCN2 KIAA1338	1649	104090_SVISWLLNHDPAK	274538	203467	173513	110202	79275.2	141517	178737	237923	172593	149120	181682	177363	116450	332109	272380	224653	255749	254691	164694	221215	136957	68551.4	124352	162390	190427	136578	259767	172385	149117	104554	253355	216558	165824	98995.4	110946	100406	144959	145244	176234	117997	70265.8	107933	152344	240605
P11172	Uridine 5'-monophosphate synthase (UMP synthase) [Includes: Orotate phosphoribosyltransferase (OPRT) (OPRTase) (EC 2.4.2.10); Orotidine 5'-phosphate decarboxylase (ODC) (EC 4.1.1.23) (OMPdecase)]	UMPS	UMPS OK/SW-cl.21	480	1041_IASWADLVNAHVVPGSGVVK	110290	61461.8	115735	152788	94508.8	97904.4	100106	158067	79366.8	56645.2	136876	143527	168743	139023	161167	113365	88848.7	50186.9	112664	138318	133111	96200.2	66234.7	66222.2	81716.7	110834	107002	74317.8	88225.3	88523.8	91957.9	63384.4	135669	77810.7	129770	86139.3	118818	82603.6	74721.6	70408	4867.17	93213	117307	105190
P02671	Fibrinogen alpha chain [Cleaved into: Fibrinopeptide A; Fibrinogen alpha chain]	FGA	FGA	866	10410_ALTDMPQMR	901108	1.15727e+06	850255	952590	801138	974930	1.17028e+06	1.39036e+06	1.1345e+06	1.09259e+06	997623	1.08426e+06	1.2349e+06	954595	1.21509e+06	872316	972661	1.09681e+06	857405	1.10186e+06	957119	742795	593516	712417	836620	876137	1.13786e+06	767024	825674	661289	873882	685278	1.02685e+06	898119	1.03061e+06	864635	913968	1.1117e+06	1.20341e+06	858670	469211	740532	736761	950713
O75170	Serine/threonine-protein phosphatase 6 regulatory subunit 2 (SAPS domain family member 2)	PPP6R2	PPP6R2 KIAA0685 PP6R2 SAPS2	966	104107_SYAVSSSVLHGIEPR	1.33112e+06	958974	636718	533855	426602	637043	799703	1.01537e+06	787969	748371	840170	705056	778714	1.27317e+06	1.15158e+06	877539	1.01555e+06	1.07625e+06	509183	737314	422986	318852	409765	253020	597599	590898	811740	534056	507458	396135	1.33491e+06	959246	838665	490886	602402	537275	618835	1.04119e+06	811058	550379	352318	714269	924266	1.25747e+06
Q96SB8	Structural maintenance of chromosomes protein 6 (SMC protein 6) (SMC-6) (hSMC6)	SMC6	SMC6 SMC6L1	1091	104133_TAQILNLQQHLSALEK	19059.4	33814.1	60386.1	54419.9	16008.8	22629	45886.3	676.924	9181.5	37904.6	28969.9	43872.9	10060.8	141434	51322.2	22631.9	50871.7	40015.3	12359.1	10537.1	11618.5	14642.2	24038.9	10363.7	22186.1	28544.8	37227.5	19709.6	83097.1	25635.2	7416.59	6769.24	20449.7	38873.7	12204.2	18995.7	105379	21349.1	9515.98	17730.3	12153	26608.6	13417.9	105484
Q9BTC0	Death-inducer obliterator 1 (DIO-1) (hDido1) (Death-associated transcription factor 1) (DATF-1)	DIDO1	DIDO1 C20orf158 DATF1 KIAA0333	2240	104140_TASPLEHILQTLFGK	205120	241162	172170	205020	216790	173805	106185	170850	175199	149652	168273	113983	191643	201122	125957	230740	258398	242812	164311	66386.2	154044	81145.5	108362	177903	120949	191683	180858	191643	361993	149848	195063	131203	193212	177937	338217	135718	136680	165414	213804	106278	103151	158922	182440	239365
O14965	Aurora kinase A (EC 2.7.11.1) (Aurora 2) (Aurora/IPL1-related kinase 1) (ARK-1) (Aurora-related kinase 1) (hARK1) (Breast tumor-amplified kinase) (Serine/threonine-protein kinase 15) (Serine/threonine-protein kinase 6) (Serine/threonine-protein kinase aurora-A)	AURKA	AURKA AIK AIRK1 ARK1 AURA AYK1 BTAK IAK1 STK15 STK6	403	104144_TATYITELANALSYC(UniMod:4)HSK	137884	155158	299894	172327	153746	278756	391348	306568	154799	318262	425884	329504	322965	363865	192560	90019.9	193488	119123	405686	180535	445530	353903	278684	255527	272036	277618	320141	214950	262990	211582	201219	132459	285496	136282	164074	186980	187834	131574	334150	234734	138553	199959	230885	221637
O94919	Endonuclease domain-containing 1 protein (EC 3.1.30.-)	ENDOD1	ENDOD1 KIAA0830	500	10415_ALTPQC(UniMod:4)GSGEDLYILTGTVPSDYR	55111.1	88552.5	72611.1	67502.8	59153.4	90575.6	97470.8	76174.1	47638.1	60570.5	70448.5	58969.8	51667	112911	96410.9	70558	67321.7	50693.8	93639.9	83023.7	88333.2	89532.1	39102.1	96093.7	67897	72961.7	104158	59395.3	62196.4	42257.3	39456.7	49016.9	47768.2	67666.1	58879.3	59261	54362.9	45517.3	65891.7	41358.1	32959.9	59337.5	66393.5	60094.8
Q01196	Runt-related transcription factor 1 (Acute myeloid leukemia 1 protein) (Core-binding factor subunit alpha-2) (CBF-alpha-2) (Oncogene AML-1) (Polyomavirus enhancer-binding protein 2 alpha B subunit) (PEA2-alpha B) (PEBP2-alpha B) (SL3-3 enhancer factor 1 alpha B subunit) (SL3/AKV core-binding factor alpha B subunit)	RUNX1	RUNX1 AML1 CBFA2	453	104161_TDSPNFLC(UniMod:4)SVLPTHWR	251981	233276	255501	513267	223734	388060	555131	522515	339147	331801	450596	482673	257015	480147	501626	418461	379576	290685	511864	545657	481608	351459	404175	415927	381544	408592	544225	382006	362165	352594	228227	227924	299586	525482	306166	325395	405632	252437	307725	272243	126069	306252	379144	398424
P02768	Serum albumin	ALB	ALB GIG20 GIG42 PRO0903 PRO1708 PRO2044 PRO2619 PRO2675 UNQ696/PRO1341	609	10419_ALVLIAFAQYLQQC(UniMod:4)PFEDHVK	1.19555e+06	383260	1.22131e+06	353468	138464	799877	1.11995e+06	2.43967e+06	1.10451e+06	739239	1.78187e+06	1.19706e+06	291528	2.28595e+06	1.6556e+06	1.52161e+06	1.9083e+06	1.36503e+06	1.51581e+06	2.68845e+06	1.1261e+06	763587	768517	1.50374e+06	1.05516e+06	892248	2.38748e+06	1.34376e+06	1.1628e+06	499518	661006	1.29305e+06	930605	212827	165243	401106	941287	342966	1.18167e+06	810780	127610	235673	404376	1.71955e+06
P02768	Serum albumin	ALB	ALB GIG20 GIG42 PRO0903 PRO1708 PRO2044 PRO2619 PRO2675 UNQ696/PRO1341	609	10420_ALVLIAFAQYLQQC(UniMod:4)PFEDHVK	1.09536e+06	363498	1.13377e+06	299101	145749	739535	1.01004e+06	2.08141e+06	965436	662740	1.56964e+06	976475	285084	2.15896e+06	1.49588e+06	1.33039e+06	1.68398e+06	1.11508e+06	1.35252e+06	2.22061e+06	908152	562369	581820	1.10732e+06	996639	761968	1.97625e+06	1.10502e+06	1.04354e+06	386415	550596	1.06554e+06	700707	209134	129904	300861	789958	270985	906480	765340	106165	204228	310186	1.36247e+06
P25325	3-mercaptopyruvate sulfurtransferase (MST) (EC 2.8.1.2)	MPST	MPST TST2	297	10421_ALVSAQWVAEALR	29869.2	48243.6	63346	95380	84101.9	138464	68511.9	67614.5	35588.1	74925.7	98703.9	70278.9	25138.4	98609	46328.8	52385.1	39860.6	22668.6	125001	66793.1	137365	106220	76362.2	72151.2	75424.2	98932.5	59410.5	57061.2	92208.8	65959.7	53079.8	26008.2	44671.1	76648.1	78881.1	87269	51877.5	31176.1	67737.9	52767.3	27574.8	31891.9	21864.4	82313.7
O94973	AP-2 complex subunit alpha-2 (100 kDa coated vesicle protein C) (Adaptor protein complex AP-2 subunit alpha-2) (Adaptor-related protein complex 2 subunit alpha-2) (Alpha-adaptin C) (Alpha2-adaptin) (Clathrin assembly protein complex 2 alpha-C large chain) (Huntingtin yeast partner J) (Huntingtin-interacting protein 9) (HIP-9) (Huntingtin-interacting protein J) (Plasma membrane adaptor HA2/AP2 ada…	AP2A2	AP2A2 ADTAB CLAPA2 HIP9 HYPJ KIAA0899	939	104214_THIETVINALK	359483	761026	580801	447598	389139	405433	658265	762246	455151	493584	538189	525298	910106	366816	650017	264709	401416	587459	360282	506993	379097	310948	245284	343731	440917	397967	580367	368201	466925	322507	296073	642603	608488	396284	406564	289839	488180	487014	344970	392220	223169	438386	143611	321718
Q07960	Rho GTPase-activating protein 1 (CDC42 GTPase-activating protein) (GTPase-activating protein rhoGAP) (Rho-related small GTPase protein activator) (Rho-type GTPase-activating protein 1) (p50-RhoGAP)	ARHGAP1	ARHGAP1 CDC42GAP RHOGAP1	439	10422_ALYIVHPTMFIK	125100	185890	224847	202951	161669	209644	167378	176730	116012	134339	125100	125986	167600	226558	189555	129566	149176	129932	230986	194755	224775	208144	155097	190987	194714	206853	236486	168715	184025	137699	115273	179392	188843	168066	174234	167753	107659	124373	100351	99630.9	44964.8	74836	148520	189759
Q15149	Plectin (PCN) (PLTN) (Hemidesmosomal protein 1) (HD1) (Plectin-1)	PLEC	PLEC PLEC1	4684	104223_THYSELTTLTSQYIK	116794	127940	102814	175297	146728	164262	210587	142707	131172	186418	207162	188676	116330	237881	147058	131796	161867	108978	109433	109510	169837	140424	102526	108030	110502	146071	128794	97899.3	128168	133355	125584	92092.5	111483	114491	113390	102633	99980.5	134951	96777.8	128819	90002.1	130381	95338.9	184293
P07814	Bifunctional glutamate/proline--tRNA ligase (Bifunctional aminoacyl-tRNA synthetase) (Cell proliferation-inducing gene 32 protein) (Glutamatyl-prolyl-tRNA synthetase) [Includes: Glutamate--tRNA ligase (EC 6.1.1.17) (Glutamyl-tRNA synthetase) (GluRS); Proline--tRNA ligase (EC 6.1.1.15) (Prolyl-tRNA synthetase)]	EPRS	EPRS GLNS PARS QARS QPRS PIG32	1512	104231_TIGVMTMVHGDNMGLVLPPR	42286.1	50923.6	59180	42003.7	32248.3	54865.1	69887.2	61984.2	63821.8	38944.2	54345.1	86069.7	44702	82992.4	77196	26858	44301.8	66305.8	57432.8	108567	58631.8	46065.7	29011.4	44783	68463.9	46848.8	111489	42963.2	62311.8	37258.3	27266	41344.7	56469.8	38836.7	56678.9	39829	33016.8	39844.7	56769.4	34553.9	26681.1	47845.3	83453.3	48700.4
Q15404	Ras suppressor protein 1 (RSP-1) (Rsu-1)	RSU1	RSU1 RSP1	277	10424_ALYLSDNDFEILPPDIGK	94838.6	105156	198168	152684	69544.1	204568	140242	123880	87751	132114	141393	122514	134260	188044	156588	101670	64777.5	96815.6	137334	125171	182359	168169	126552	159558	120556	142766	214417	136914	139060	95880.9	70768.4	95859.1	113661	117172	104921	100501	97960.5	74817.8	97658.4	97378.1	35261.5	66870.7	136293	127682
O94903	Pyridoxal phosphate homeostasis protein (PLP homeostasis protein) (Proline synthase co-transcribed bacterial homolog protein) (Pyridoxal phosphate-binding protein)	PLPBP	PLPBP PROSC	275	104249_TKPADM(UniMod:35)VIEAYGHGQR	224649	179534	158945	287240	209685	165518	221321	231768	267510	241061	230592	229904	205378	266390	264565	274583	264118	262948	250542	209948	263009	228351	235849	272468	221438	283539	224711	146538	227291	237720	298828	180249	195191	164837	218360	239488	183480	165554	174899	177727	138900	188736	245934	250808
Q8WTW3	Conserved oligomeric Golgi complex subunit 1 (COG complex subunit 1) (Component of oligomeric Golgi complex 1)	COG1	COG1 KIAA1381 LDLB	980	104257_TLAHPISQEYLK	273832	125096	149337	121198	74342.8	191976	209795	223358	213339	143207	232483	158780	186166	231085	133535	333557	172496	298662	227523	240773	230718	230141	186259	205342	274313	221754	361458	179720	216949	173473	368612	72964.6	194721	142896	169748	217242	180212	201499	170303	174980	123185	145829	191662	281772
P48059	LIM and senescent cell antigen-like-containing domain protein 1 (Particularly interesting new Cys-His protein 1) (PINCH-1) (Renal carcinoma antigen NY-REN-48)	LIMS1	LIMS1 PINCH PINCH1	325	10428_AMNNSWHPEC(UniMod:4)FR	188570	284776	217021	210734	62145.6	123844	241999	279940	117129	237080	223792	234065	238869	180855	256144	157151	196807	222421	132671	264141	209861	97471.6	97346.1	160357	213975	193036	268796	151510	187964	147631	118477	189446	260423	170884	184906	176368	196776	261274	244187	188415	145525	110680	234720	198943
Q9UJU6	Drebrin-like protein (Cervical SH3P7) (Cervical mucin-associated protein) (Drebrin-F) (HPK1-interacting protein of 55 kDa) (HIP-55) (SH3 domain-containing protein 7)	DBNL	DBNL CMAP SH3P7 PP5423	430	10430_AMSTTSISSPQPGK	37542.8	52851	76622.7	63677.9	25732.2	87673.6	74465.9	72412.7	79076.9	98219.3	28460.2	66741	62815.3	114731	83495.6	70149.8	69799.4	55251.5	64831.3	61304.5	77851.5	68316.9	56240.8	69584.5	69621.3	68791.1	101509	56332.8	47015	49930.8	57836.6	50949.3	61172.6	57863.7	67912.7	60156.5	49256.6	73151.3	83292.1	57208.1	58149.8	48262.8	67637.6	77500.3
P50416	Carnitine O-palmitoyltransferase 1, liver isoform (CPT1-L) (EC 2.3.1.21) (Carnitine O-palmitoyltransferase I, liver isoform) (CPT I) (CPTI-L) (Carnitine palmitoyltransferase 1A)	CPT1A	CPT1A CPT1	773	10433_AMVDPAQTVEQR	242012	121783	241884	212739	186405	216830	160187	176682	124704	231174	171997	260850	316799	234631	206222	223230	196898	181186	125708	172489	213321	208991	129760	183939	145129	196365	217677	141798	208361	155402	183992	146833	216647	147593	226793	250910	151934	160698	129773	142935	121745	150306	285394	230599
Q9UL46	Proteasome activator complex subunit 2 (11S regulator complex subunit beta) (REG-beta) (Activator of multicatalytic protease subunit 2) (Proteasome activator 28 subunit beta) (PA28b) (PA28beta)	PSME2	PSME2	239	10434_AMVLDLR	361107	189277	381755	929009	758727	955244	399682	459606	307319	248432	259853	414365	181833	744180	521718	416353	368454	825899	405652	481182	519154	383842	164889	452130	356719	423631	417917	392465	370467	326891	368811	208242	130087	947265	942611	800572	301149	401357	294424	370058	177002	354772	172088	548924
Q14247	Src substrate cortactin (Amplaxin) (Oncogene EMS1)	CTTN	CTTN EMS1	550	10439_ANFENLAK	170667	134721	189470	208233	227139	232382	260594	206500	162348	220697	246177	208256	245368	324770	172390	194437	209242	196867	238404	225302	262345	220757	192358	236946	201553	190667	226644	245729	203261	185735	196160	171538	228684	219119	251155	250168	122849	220636	218357	199902	122305	159452	237567	261038
Q12904	Aminoacyl tRNA synthase complex-interacting multifunctional protein 1 (Multisynthase complex auxiliary component p43) [Cleaved into: Endothelial monocyte-activating polypeptide 2 (EMAP-2) (Endothelial monocyte-activating polypeptide II) (EMAP-II) (Small inducible cytokine subfamily E member 1)]	AIMP1	AIMP1 EMAP2 SCYE1	312	104395_TVVSGLVNHVPLEQMQNR	1.01278e+06	1.70141e+06	1.54556e+06	995155	788087	1.20396e+06	1.30374e+06	1.68719e+06	1.24333e+06	1.31049e+06	1.46697e+06	1.23874e+06	1.43531e+06	1.32078e+06	1.31443e+06	1.40655e+06	963827	1.14327e+06	1.32988e+06	1.82721e+06	1.25784e+06	1.01363e+06	908821	1.41817e+06	1.49647e+06	1.22477e+06	1.83101e+06	1.36601e+06	1.40684e+06	1.01196e+06	819134	1.62486e+06	1.58214e+06	940060	957799	1.05874e+06	1.19158e+06	1.10945e+06	1.17813e+06	1.02687e+06	653369	939977	1.57817e+06	879745
Q92520	Protein FAM3C (Interleukin-like EMT inducer)	FAM3C	FAM3C ILEI GS3786	227	1044_IC(UniMod:4)LEDNVLMSGVK	93465.6	76029.2	25059	51227.5	18083.1	24451.5	66297.8	58567.1	37167.6	43170.3	40724.5	32760.3	28760.4	55264.2	32057	41657.8	88251.4	21997.9	38282.9	25910.9	36631	63518.5	52881.7	28446.9	16935.5	26565.3	45894	40113.4	57731.1	47079.7	40411.6	21456.6	72740.6	32679.7	88992.1	79425.5	73375.3	28180.6	90978.2	30008.7	63763	61263.2	86260.8	75184.7
O43237	Cytoplasmic dynein 1 light intermediate chain 2 (Dynein light intermediate chain 2, cytosolic) (LIC-2) (LIC53/55)	DYNC1LI2	DYNC1LI2 DNCLI2 LIC2	492	104403_TYGFHFTTPALVVEK	331123	246789	348383	488556	307422	403603	508729	459781	357819	279614	423408	426748	208963	518596	472092	386428	405020	300294	487946	445296	425639	357695	443419	428704	359912	373446	470129	329672	376740	365776	285296	335587	395628	429986	338500	358345	414838	372551	331383	265443	172080	327099	352869	397147
P61006	Ras-related protein Rab-8A (Oncogene c-mel)	RAB8A	RAB8A MEL RAB8	207	10442_ANINVENAFFTLAR	41964.3	30703	52642.2	39489.6	47633.2	65608.8	29915.1	32261.2	42746.9	41975	64709	74812.6	38062.7	70773	37766.8	62299.7	70641.1	20054.1	83561	73448.9	96030	49561.2	73268.7	72946.4	44069.6	31195.8	120106	68481.2	66080.2	34106.6	42629.3	44534.4	52125	76477.7	29170.8	36307.3	67080.1	38854.2	35923.1	37000.6	19704.4	41111.8	41784.8	53680.5
Q8WWV3	Reticulon-4-interacting protein 1, mitochondrial (NOGO-interacting mitochondrial protein)	RTN4IP1	RTN4IP1 NIMP	396	104429_VHAASVNPIDVNMR	115871	153997	125632	114880	69042.7	95684.8	206246	187994	174604	143693	133345	126536	84109.9	42604.1	181836	119477	149727	149611	62727.8	130545	95446.9	62411.3	56030.4	92940.5	139402	100719	174345	85824.9	162281	89371.1	165719	134388	131511	102126	115892	85807.3	177790	158824	191920	112307	40992.4	101689	168660	110524
O43633	Charged multivesicular body protein 2a (Chromatin-modifying protein 2a) (CHMP2a) (Putative breast adenocarcinoma marker BC-2) (Vacuolar protein sorting-associated protein 2-1) (Vps2-1) (hVps2-1)	CHMP2A	CHMP2A BC2 CHMP2	222	10443_ANIQAVSLK	219558	209579	180967	218370	205330	184170	277675	225792	205094	194610	169242	219792	201528	355274	185996	197637	215259	147516	439644	210461	200426	223374	185523	159063	208951	176778	270979	189991	187516	103729	234324	198584	227009	210498	163520	273373	237680	222875	149652	149845	122698	189073	315251	236427
P43304	Glycerol-3-phosphate dehydrogenase, mitochondrial (GPD-M) (GPDH-M) (EC 1.1.5.3) (mtGPD)	GPD2	GPD2	727	10444_ANLLEIAPHLSAPLPIMLPVYK	10876.5	16660.7	37552.2	33420.6	25296.5	54334	24294.7	40369.3	14630.4	25275.4	41939.7	27287.6	9206.79	54989.4	35115.9	10692.8	6881.14	11097.4	82281.9	31907.2	96769	63718.7	46433.1	42102	33360.4	51762.7	68232.5	46555.2	62429	32317.8	5959.37	11703.6	24540.2	38407.3	31967.7	27790	11411	14860.1	20324.9	22129	1452.5	19979	16068.5	11154.7
Q9BZF2	Oxysterol-binding protein-related protein 7 (ORP-7) (OSBP-related protein 7)	OSBPL7	OSBPL7 ORP7	842	104446_VHSSLSSVLAALTMER	201415	130465	602942	445683	405840	683026	407419	378187	243602	253504	283923	319386	169787	781151	236874	363926	472030	161457	866965	291203	1.10023e+06	682466	695782	552872	553279	640742	728147	512415	728174	482069	208607	105065	583805	434659	375294	498871	309484	222463	293500	226781	145524	208607	85738.9	536689
Q9Y3Z3	Deoxynucleoside triphosphate triphosphohydrolase SAMHD1 (dNTPase) (EC 3.1.5.-) (Dendritic cell-derived IFNG-induced protein) (DCIP) (Monocyte protein 5) (MOP-5) (SAM domain and HD domain-containing protein 1)	SAMHD1	SAMHD1 MOP5	626	104451_VINDPIHGHIELHPLLVR	32321.6	24281.1	44424.6	9938.98	9850.84	8690.16	6531.38	23925.2	3482.79	18524.3	6454.64	23925.2	5224.18	46210.5	45691.6	29866.6	8342.01	19155.3	28032.9	23755	27393.6	22505.8	19684.9	4378.51	21031.3	24499	31756.4	3677.35	26519.1	20269.4	24604.7	6015.26	24779.9	23940.9	25013.7	18293.5	6018.45	6591.58	7246	16499.3	3635.32	7930.9	6841.46	29093.5
P13796	Plastin-2 (L-plastin) (LC64P) (Lymphocyte cytosolic protein 1) (LCP-1)	LCP1	LCP1 PLS2	627	104463_WANYHLENAGC(UniMod:4)NK	612842	485241	373832	526825	439344	577649	472619	740734	569811	531702	533497	509746	506432	856337	760207	613025	776685	606693	507914	582610	462641	482648	389885	415329	521703	476472	725476	406903	515982	384339	486572	459389	499344	485346	357682	372460	375608	554205	497836	409874	263193	350152	500617	641855
Q9H4L5	Oxysterol-binding protein-related protein 3 (ORP-3) (OSBP-related protein 3)	OSBPL3	OSBPL3 KIAA0704 ORP3 OSBP3	887	104469_WHESIYC(UniMod:4)GGGSSSAC(UniMod:4)VWR	233740	211535	118653	159580	101553	236919	165572	192597	208540	143068	163078	141709	248340	222477	141824	176128	168382	153641	193044	195047	158353	183004	155970	195299	145211	210702	266079	178263	251070	163834	143666	186761	111572	213810	213264	164270	217226	170199	316347	175372	157093	135254	216152	254725
Q9Y5P4	Collagen type IV alpha-3-binding protein (Ceramide transfer protein) (hCERT) (Goodpasture antigen-binding protein) (GPBP) (START domain-containing protein 11) (StARD11) (StAR-related lipid transfer protein 11)	COL4A3BP	COL4A3BP CERT STARD11	624	104488_WTNYIHGWQDR	566693	807461	631763	774873	489220	720717	985179	913621	699912	491967	658981	755537	646201	999731	884182	647166	775220	630912	764326	942935	739403	728610	791609	777365	636216	532214	896950	625520	631899	673039	555582	631418	758315	564701	468996	646010	1.04956e+06	779023	965651	664615	313919	443373	944849	780843
Q9Y6C2	EMILIN-1 (Elastin microfibril interface-located protein 1) (Elastin microfibril interfacer 1)	EMILIN1	EMILIN1 EMI	1016	10449_APAPASAPPGPSEELLR	68389.6	116044	180732	73515.1	65527.7	84997.7	92941.5	107381	90799.6	183830	175860	134900	100070	91250.2	127746	35323.7	65510.8	67769.8	90263.8	117795	92789.4	54667.3	59982.2	93074.6	113873	112347	211250	102965	147753	97287.6	78819.2	134289	233905	69373.6	79384	76770.7	82822.6	108238	116399	146992	66345.6	135941	124507	82055.3
P00734	Prothrombin (EC 3.4.21.5) (Coagulation factor II) [Cleaved into: Activation peptide fragment 1; Activation peptide fragment 2; Thrombin light chain; Thrombin heavy chain]	F2	F2	622	104491_WVLTAAHC(UniMod:4)LLYPPWDK	37322	45832.3	62621.7	56971	42883.7	109328	79222.2	61881.3	51757	39573.4	85648.5	53865	38418	84210.5	71695	30949.3	58016.6	46111.3	46069.9	50626.5	49819.5	43621.2	38144.3	104693	42842.3	41675.4	59279.4	30735	77536.9	71927.3	15582.4	42521.8	45335.3	39058.6	40976.9	61814.9	40608.3	36264.4	49723.6	25596	35863.4	66670.9	39582.7	36558.1
Q9UI30	Multifunctional methyltransferase subunit TRM112-like protein (tRNA methyltransferase 112 homolog)	TRMT112	TRMT112 AD-001 HSPC152 HSPC170	125	1045_IC(UniMod:4)PVEFNPNFVAR	56536.5	74073.9	75005.4	105584	69933	91616.2	70319.9	87616	50915.5	98951.5	104956	69935	68006.2	12465.5	87631.7	62878.9	70878.1	53214.8	79896.9	79980.2	75755.9	68605.8	51572.3	87752.1	59153.9	93198.9	98755	34362.2	69966	50279.2	42863.5	52440.3	58429.2	58551.7	99630	65480.1	39524	44300.1	66148.2	53263.2	27440	45037	43121.9	65238.4
Q9Y2S7	Polymerase delta-interacting protein 2 (38 kDa DNA polymerase delta interaction protein) (p38)	POLDIP2	POLDIP2 PDIP38 POLD4 HSPC017	368	104503_YETGQLFLHSIFGYR	334219	272681	357725	633635	302680	498144	598784	532258	375255	280712	412872	458177	220933	654718	551719	283841	464399	311133	675017	601180	628322	382933	549968	531633	438649	454271	609113	415472	403579	436120	257783	240404	291176	561050	274587	344775	221485	256261	354354	190357	118889	323802	188985	418798
O95299	NADH dehydrogenase [ubiquinone] 1 alpha subcomplex subunit 10, mitochondrial (Complex I-42kD) (CI-42kD) (NADH-ubiquinone oxidoreductase 42 kDa subunit)	NDUFA10	NDUFA10	355	104513_YGM(UniMod:35)WHFLLGDK	599993	401312	496078	870128	489372	609599	849883	733580	559065	372855	736742	907784	339770	895849	730616	666192	624876	425948	911699	749874	723960	621132	824857	701526	581501	693387	882854	572387	605819	621149	476960	311496	410279	811282	518709	533075	597465	525387	530266	230171	339028	647979	309737	686587
Q02338	D-beta-hydroxybutyrate dehydrogenase, mitochondrial (EC 1.1.1.30) (3-hydroxybutyrate dehydrogenase) (BDH) (Short chain dehydrogenase/reductase family 9C member 1)	BDH1	BDH1 BDH SDR9C1	343	104528_YHPMDYYWWLR	192853	102108	122673	150668	130349	161756	85650.7	207803	159186	166896	141518	126999	112828	163468	208335	152710	153565	171261	118923	87046	205626	131811	141533	106981	149157	101371	184690	112869	99791.3	87120.7	197923	75626	119744	146861	95677	126999	61286.1	132624	120919	117900	43243.2	139135	127008	101745
Q2TAY7	WD40 repeat-containing protein SMU1 (Smu-1 suppressor of mec-8 and unc-52 protein homolog) [Cleaved into: WD40 repeat-containing protein SMU1, N-terminally processed]	SMU1	SMU1	513	104539_YIHLENLLAR	59896.7	102580	70196.3	82231.9	72936.3	94114.3	68671.5	94793.9	83217.7	98771	70416.3	87372.2	106503	151257	82493.8	68066.9	58656	53289.9	72112.8	68775.3	79273.7	65385.8	53963.2	59712.9	116610	98158.6	131684	85224.9	57839.3	54619	68888.1	67460.7	104782	104126	85080.8	86155.5	76689.6	88685.7	58834.6	47295.8	36255.7	71975.2	99606.1	112326
Q9Y490	Talin-1	TLN1	TLN1 KIAA1027 TLN	2541	10454_APGQLEC(UniMod:4)ETAIAALNSC(UniMod:4)LR	167115	147017	201378	271517	135222	250056	355341	272945	208484	122210	167471	242608	146692	399202	262772	231592	208502	169291	286146	397062	260655	178849	272556	290747	167205	158096	354647	172755	151340	231932	126417	158257	247682	243524	143850	165053	239700	161453	183077	59804.5	52602	152799	131137	210686
Q15906	Vacuolar protein sorting-associated protein 72 homolog (Protein YL-1) (Transcription factor-like 1)	VPS72	VPS72 TCFL1 YL1	364	104543_YITAHGLPPTASALGPGPPPPEPLPGSGPR	723138	919248	795287	647785	782405	903481	759392	600279	543121	822499	635446	492790	662703	978920	863824	760291	830203	734060	477287	650094	528977	507630	431360	613844	497972	476474	863642	373891	515158	435064	837901	929759	809392	585333	997417	785735	598837	952946	886436	549871	415008	674021	868747	747049
Q9Y490	Talin-1	TLN1	TLN1 KIAA1027 TLN	2541	10455_APGQLEC(UniMod:4)ETAIAALNSC(UniMod:4)LR	494926	400337	361504	678519	301475	439613	619458	469977	341462	214748	340092	464336	231066	644612	501388	461873	379723	413864	612898	621601	480055	360284	674272	489739	364088	380491	521358	357950	307735	494296	435974	440385	405445	591435	312034	366956	541229	415436	693317	254587	148966	346259	374801	524195
Q15582	Transforming growth factor-beta-induced protein ig-h3 (Beta ig-h3) (Kerato-epithelin) (RGD-containing collagen-associated protein) (RGD-CAP)	TGFBI	TGFBI BIGH3	683	104559_YLYHGQTLETLGGK	38202.5	39006.9	21226.3	39640.2	24311.6	26995.1	33305.3	30578.7	34029.6	48918.8	39759.1	33614.5	41079.2	43777.3	44245.3	31112.8	38425.4	34565.7	27174	19528.3	23018.5	21229.3	11124.5	30103	23448.2	16605.6	42602.3	21871.9	31695.6	19548.7	32046.1	29940.9	38476.4	29447.2	36951.5	31470.8	31958.4	47196.9	24042.9	24811.1	16789.1	23324.9	42559.9	36973.4
Q06323	Proteasome activator complex subunit 1 (11S regulator complex subunit alpha) (REG-alpha) (Activator of multicatalytic protease subunit 1) (Interferon gamma up-regulated I-5111 protein) (IGUP I-5111) (Proteasome activator 28 subunit alpha) (PA28a) (PA28alpha)	PSME1	PSME1 IFI5111	249	10457_APLDIPVPDPVK	414122	286785	452827	1.0576e+06	974455	1.10419e+06	396313	404857	316267	566464	474802	432285	170546	762985	484536	448412	374167	224275	401924	363904	425942	386113	317608	484754	361276	491441	446318	385814	388063	353248	381662	258475	449125	944164	1.25471e+06	940101	282063	341339	183346	421429	213144	325892	241434	625961
Q9UHL4	Dipeptidyl peptidase 2 (EC 3.4.14.2) (Dipeptidyl aminopeptidase II) (Dipeptidyl peptidase 7) (Dipeptidyl peptidase II) (DPP II) (Quiescent cell proline dipeptidase)	DPP7	DPP7 DPP2 QPP	492	104577_YPHLVAGALAASAPVLAVAGLGDSNQFFR	26889.2	16599.6	68962.3	43482.1	37745.1	31362.7	51600.1	19687	20494.8	52245.1	131428	43429.3	59638.8	74284.5	47432.4	56248.7	21560	41062.1	288853	109035	366401	157161	204839	169431	109147	128722	265092	185635	266487	144503	31128.4	19196.8	46715.9	44714.2	28275.2	52026.3	44245.9	26661.3	26512.2	26039.3	18410.7	26979	46207.5	46071.4
P43243	Matrin-3	MATR3	MATR3 KIAA0723	847	104585_YQLLQLVEPFGVISNHLILNK	55126.5	27570	81319.7	40097.6	12853.3	88141.5	54098.4	74593.1	46746.4	39033.4	78895.4	56461.1	24164.2	92578.1	65535.8	66253.5	65986.6	47390	148638	104719	147533	98808	80731.8	91752.8	62012.3	91037.5	124058	90055	99893.9	63111.7	47490.5	49860.3	50308.1	26377.8	33868.5	52471	48468.6	30118.2	52733.5	67146.4	14277.6	27526	16275.3	97369.8
Q460N5	Poly [ADP-ribose] polymerase 14 (PARP-14) (EC 2.4.2.30) (ADP-ribosyltransferase diphtheria toxin-like 8) (ARTD8) (B aggressive lymphoma protein 2)	PARP14	PARP14 BAL2 KIAA1268	1801	104604_YVLHVVAPEWR	122000	77405.4	167866	120464	99210	141243	98026.1	117765	124157	139158	155242	135759	148767	171180	150289	127699	128897	146149	158177	131888	115423	105786	131631	149254	140019	111943	175765	138257	154068	102098	135007	136552	133201	120349	181336	129939	134233	162737	153336	126817	86355.1	126399	163445	124488
P53814	Smoothelin	SMTN	SMTN SMSMO	917	10461_APPTLLSTSSGGK	129376	315602	217996	144478	170966	211157	474475	632825	466529	339053	306075	363698	587408	154986	367494	144225	88870.3	175447	115254	552027	160888	110203	129318	243449	217644	227969	476837	233930	236841	181030	135469	369459	252121	166818	248606	171308	343322	435507	363975	262392	145108	192962	605854	116878
Q08379	Golgin subfamily A member 2 (130 kDa cis-Golgi matrix protein) (GM130) (GM130 autoantigen) (Golgin-95)	GOLGA2	GOLGA2	1002	104619_AAELWGEQAEAR	201547	130103	254750	330047	268088	323344	156440	231262	257580	386714	294419	262307	187095	366988	262486	228389	258125	310663	218577	217745	330686	299969	205836	258232	234302	326918	305611	196573	259657	234180	363449	269830	256429	213790	301020	205886	163484	145891	123768	257322	164468	201805	147338	315852
P07384	Calpain-1 catalytic subunit (EC 3.4.22.52) (Calcium-activated neutral proteinase 1) (CANP 1) (Calpain mu-type) (Calpain-1 large subunit) (Cell proliferation-inducing gene 30 protein) (Micromolar-calpain) (muCANP)	CAPN1	CAPN1 CANPL1 PIG30	714	10462_APSDLYQIILK	126830	74882.5	148032	166178	94584.8	144835	128072	122135	82123	101798	113458	89192.5	79751.8	222408	160482	141866	148085	96984.5	150962	117582	202007	130523	98813.8	146527	103076	107761	141640	109602	116364	81317.6	145013	80777.6	152133	82965.2	140211	137369	50990.7	104333	10313.8	80805.6	45793.2	61642.1	83009.5	185488
P08574	Cytochrome c1, heme protein, mitochondrial (Complex III subunit 4) (Complex III subunit IV) (Cytochrome b-c1 complex subunit 4) (Ubiquinol-cytochrome-c reductase complex cytochrome c1 subunit) (Cytochrome c-1)	CYC1	CYC1	325	104621_AANNGALPPDLSYIVR	257931	198763	246348	430926	238249	382408	410283	361366	279759	192245	275268	336271	173879	425954	355922	333745	329305	290944	431905	380120	361505	217847	416595	233980	253674	293917	349083	178306	275402	326307	154870	203683	274965	353602	288835	245347	318041	251160	269063	176088	138083	257363	221354	326964
P40939	Trifunctional enzyme subunit alpha, mitochondrial (78 kDa gastrin-binding protein) (TP-alpha) [Includes: Long-chain enoyl-CoA hydratase (EC 4.2.1.17); Long chain 3-hydroxyacyl-CoA dehydrogenase (EC 1.1.1.211)]	HADHA	HADHA HADH	763	104635_ALMGLYHGQVLC(UniMod:4)K	163898	98379.8	160869	210840	160879	251068	138437	178097	135467	175580	192594	129375	98861.9	225350	172576	139568	167184	110176	251004	181547	199605	205725	164848	212864	146016	178062	216303	148953	193769	731270	131057	134336	201876	103800	199452	205326	140563	162258	149542	144428	86190.6	539572	89245.7	216001
P54819	Adenylate kinase 2, mitochondrial (AK 2) (EC 2.7.4.3) (ATP-AMP transphosphorylase 2) (ATP:AMP phosphotransferase) (Adenylate monophosphate kinase) [Cleaved into: Adenylate kinase 2, mitochondrial, N-terminally processed]	AK2	AK2 ADK2	239	10464_APSVPAAEPEYPK	189357	235710	248774	325502	288913	368646	226231	194519	145786	199929	211439	239951	257390	308301	281731	155524	130791	176781	199842	225088	248543	152604	129268	268664	259369	265048	333039	223028	259476	212793	163334	192814	358214	292130	300530	276689	184514	275644	316962	187730	76654.1	183085	290201	199875
Q13813	Spectrin alpha chain, non-erythrocytic 1 (Alpha-II spectrin) (Fodrin alpha chain) (Spectrin, non-erythroid alpha subunit)	SPTAN1	SPTAN1 NEAS SPTA2	2472	104645_AQLADSFHLQQFFR	128459	95527	151067	115085	115363	209301	110890	127701	102628	120551	241115	100736	57858.7	263987	135553	141564	167554	87422.1	207113	158043	234434	213483	145566	218905	155204	142194	200348	144629	148966	100782	125533	100795	140759	130976	145163	169502	97079.6	92696.5	105226	98699.7	47457.2	105323	95153.7	193977
Q9HD20	Manganese-transporting ATPase 13A1 (EC 3.6.3.-)	ATP13A1	ATP13A1 ATP13A KIAA1825 CGI-152	1204	104654_ATTGLKPVDSGC(UniMod:4)VAYVLR	232899	292767	210073	415487	403077	463955	327746	387731	340090	347724	861348	660587	1.08636e+06	641762	904155	430346	703517	889886	503163	915734	448691	375670	393302	647353	641510	551166	936109	540109	652477	465329	241399	219339	350851	272776	312416	283282	298907	303739	289042	264887	191628	440406	1.06745e+06	553908
A5PLN9	Trafficking protein particle complex subunit 13	TRAPPC13	TRAPPC13 C5orf44	417	104667_AYLQPMDTR	487669	422500	250926	233775	122613	224462	527112	716847	620739	359768	290015	283113	648240	394138	608509	371751	446189	498840	89035.1	206907	111718	63486.4	44827.7	90493.1	205771	189128	200087	90191.3	93736.5	121557	452634	519544	255946	162606	65366.3	89965	416730	397455	431266	233376	129488	206136	580317	284913
P61964	WD repeat-containing protein 5 (BMP2-induced 3-kb gene protein)	WDR5	WDR5 BIG3	334	104683_DGSLIVSSSYDGLC(UniMod:4)R	87881.3	116387	109996	99938.8	110148	183662	111757	87900.3	73634	129650	110871	135617	145836	153298	136722	76173.8	95868.6	88294	161463	114564	124753	227910	115232	179770	124001	124872	169065	95919.3	137671	89227.5	89228.2	111439	93728.3	67138	113248	67048.3	94142.5	125621	119211	75525	53393.2	110499	98898.1	94615.3
P11047	Laminin subunit gamma-1 (Laminin B2 chain) (Laminin-1 subunit gamma) (Laminin-10 subunit gamma) (Laminin-11 subunit gamma) (Laminin-2 subunit gamma) (Laminin-3 subunit gamma) (Laminin-4 subunit gamma) (Laminin-6 subunit gamma) (Laminin-7 subunit gamma) (Laminin-8 subunit gamma) (Laminin-9 subunit gamma) (S-laminin subunit gamma) (S-LAM gamma)	LAMC1	LAMC1 LAMB2	1609	104702_DTLQEANDILNNLK	177713	410908	394009	253376	204415	331864	376378	448983	346505	350689	432228	361841	404483	259928	389529	180834	259868	315223	272889	503396	368797	241069	277227	360809	354483	319275	507948	338870	409419	244264	195141	399926	387286	317437	290545	253039	291585	309818	336716	270868	138282	267405	408716	292450
Q9BW27	Nuclear pore complex protein Nup85 (85 kDa nucleoporin) (FROUNT) (Nucleoporin Nup75) (Nucleoporin Nup85) (Pericentrin-1)	NUP85	NUP85 NUP75 PCNT1	656	104703_DVDVYSQILR	44186.3	69974.6	88642.6	117995	91679.9	112943	131285	188852	66618.1	113040	133752	45859.4	45093.9	137796	131581	26898.6	101152	69045.5	95055.5	134004	134247	112017	97617.1	92558.9	96613.7	109443	164709	89047.7	99905	65475.1	77008.4	29372.3	70392.5	109133	101709	50248.5	89982.1	132210	45124.3	52799.9	22294.4	72091.7	103014	126686
P46939	Utrophin (Dystrophin-related protein 1) (DRP-1)	UTRN	UTRN DMDL DRP1	3433	104713_EEIAPINFK	63046.2	52760.5	140766	63293.4	53561.5	67507.8	59399.8	75550	26953.9	54862.4	58273.9	57115.3	103802	105114	43758.2	69978.3	62597.5	65372.7	70942.3	61192.4	74744	46479.4	56444.1	60583.7	37792.7	49878.4	67402.9	32393.9	62725.6	41466	64118.8	129167	165256	55915.2	83879.7	85295.2	59272.4	32975.1	58508.4	44887.3	35870.3	60120.8	138691	135861
P42167	Lamina-associated polypeptide 2, isoforms beta/gamma (Thymopoietin, isoforms beta/gamma) (TP beta/gamma) (Thymopoietin-related peptide isoforms beta/gamma) (TPRP isoforms beta/gamma) [Cleaved into: Thymopoietin (TP) (Splenin); Thymopentin (TP5)]	TMPO	TMPO LAP2	454	104741_EMFPYEASTPTGISASC(UniMod:4)R	2.87825e+06	2.24728e+06	2.21159e+06	2.02556e+06	3.05026e+06	3.08535e+06	1.9635e+06	4.07326e+06	168840	1.88427e+06	2.03844e+06	3.69644e+06	2.33966e+06	2.31569e+06	3.82933e+06	1.69611e+06	2.0569e+06	3.44858e+06	2.14338e+06	2.28268e+06	2.64291e+06	2.30356e+06	2.2481e+06	3.95103e+06	3.1191e+06	1.99669e+06	2.22762e+06	3.65483e+06	4.83947e+06	2.78218e+06	2.55549e+06	1.91778e+06	2.31149e+06	2.01109e+06	1.78159e+06	2.55273e+06	1.6937e+06	2.10064e+06	2.02958e+06	1.6884e+06	2.87879e+06	1.70644e+06	2.27688e+06	2.03862e+06
Q96L58	Beta-1,3-galactosyltransferase 6 (Beta-1,3-GalTase 6) (Beta3Gal-T6) (Beta3GalT6) (EC 2.4.1.134) (GAG GalTII) (Galactosyltransferase II) (Galactosylxylosylprotein 3-beta-galactosyltransferase) (UDP-Gal:betaGal beta 1,3-galactosyltransferase polypeptide 6)	B3GALT6	B3GALT6	329	104759_FAVGTAGLGAEER	165213	256591	186234	283065	264961	310866	184418	404293	188383	266201	268176	198779	381384	305819	204106	176297	201368	191369	226650	265276	222635	245761	185729	266174	210824	241775	275121	223752	246366	207499	202921	295694	281320	384236	361508	320922	302937	327539	161610	215535	150586	198550	434021	244001
Q5JRA6	Transport and Golgi organization protein 1 homolog (TANGO1) (C219-reactive peptide) (D320) (Melanoma inhibitory activity protein 3)	MIA3	MIA3 KIAA0268 TANGO UNQ6077/PRO20088	1907	104767_FGSTADALVSDDETTR	27719.4	24139.8	14309.6	19846.2	22116.5	35017.9	27671.1	17605.5	17716.2	27638.8	15803.9	19177.2	42296.3	17235.6	38558	20463.3	15994.1	34303.5	33086.9	7858.2	31453.4	11309.3	11489.4	16408.4	15860.3	20206.9	16348.8	17163	10814.6	12051.6	20623.9	16837.1	20466.4	16441.6	31046.1	19786.6	12788.7	19353.3	18922	11061.4	10039.2	11676	15786	21816.3
Q92616	eIF-2-alpha kinase activator GCN1 (GCN1 eIF-2-alpha kinase activator homolog) (GCN1-like protein 1) (General control of amino-acid synthesis 1-like protein 1) (Translational activator GCN1) (HsGCN1)	GCN1	GCN1 GCN1L1 KIAA0219	2671	104778_FSSVQLLGDLLFHISGVTGK	12395.2	6023.16	19170.9	6485.32	6555.86	19888.4	5936.39	14670.9	6359.2	9830.14	6022.51	8575.7	4286.96	9959.69	9909.48	7665.25	10508.7	7070.05	25423.4	8649.89	23366.4	15592.5	10929.2	18455.4	8172.1	14824.9	16903.3	16339.4	7125.63	7775.27	6348.32	3442.55	9657.61	7323.01	8847.4	8520.25	8146.42	4449.42	8798.71	1641.73	5413.11	12724.7	8387.04	13202
P21333	Filamin-A (FLN-A) (Actin-binding protein 280) (ABP-280) (Alpha-filamin) (Endothelial actin-binding protein) (Filamin-1) (Non-muscle filamin)	FLNA	FLNA FLN FLN1	2647	104781_FVPAEM(UniMod:35)GTHTVSVK	87078.1	113026	89607.9	57148.6	376287	83506.6	137016	138930	90934.9	102994	114764	97906.7	102342	136532	130056	82789.7	82616.6	89146.8	79442	102497	83180	64940.8	58439.4	104679	41738.1	109920	135694	101158	93542.4	67658.3	89878.8	104437	105690	105646	92529.5	103388	63452.6	160887	122907	56574.8	76646.3	87616.7	75477.4	104406
Q10471	Polypeptide N-acetylgalactosaminyltransferase 2 (EC 2.4.1.41) (Polypeptide GalNAc transferase 2) (GalNAc-T2) (pp-GaNTase 2) (Protein-UDP acetylgalactosaminyltransferase 2) (UDP-GalNAc:polypeptide N-acetylgalactosaminyltransferase 2) [Cleaved into: Polypeptide N-acetylgalactosaminyltransferase 2 soluble form]	GALNT2	GALNT2	571	104782_FYFEELGK	514689	1.01183e+06	943144	510588	505605	634670	888313	932917	744158	803981	811828	725663	881670	588361	767920	425414	607260	671469	704066	1.14905e+06	710654	563200	545648	814323	834121	681319	1.11913e+06	759832	855615	598038	488795	932788	877079	469742	533235	582449	653356	652366	653385	591575	355886	543368	934090	520902
Q8WVT3	Trafficking protein particle complex subunit 12 (Tetratricopeptide repeat protein 15) (TPR repeat protein 15) (TTC-15) (Trafficking of membranes and mitosis)	TRAPPC12	TRAPPC12 TRAMM TTC15 CGI-87	735	104785_GAVFVDKENLTMPGLR	80538.2	100862	156888	293509	205230	261083	144193	86453	75796.6	99551.4	155047	159751	855053	217493	170215	119589	91419	82668.6	216171	166280	258778	198124	167825	189544	158578	204102	227262	162857	174604	152420	122068	84099.5	156772	262194	252178	239421	92313.3	125792	118853	122020	64222.7	125671	119832	195515
P25325	3-mercaptopyruvate sulfurtransferase (MST) (EC 2.8.1.2)	MPST	MPST TST2	297	10480_AQLDPAFIK	151465	146766	139641	140940	146268	158177	78498.9	155716	111712	195195	166000	68012.6	109710	119934	199632	49184.4	133133	108586	100420	158350	100928	78966.8	55299.3	132948	129924	122329	111480	118614	153450	55522.5	230031	204005	214658	177112	215774	183543	118455	157674	172396	156811	91091.1	94994.8	120450	223539
P62316	Small nuclear ribonucleoprotein Sm D2 (Sm-D2) (snRNP core protein D2)	SNRPD2	SNRPD2 SNRPD1	118	104817_HC(UniMod:4)NMVLENVK	75142.5	76476.5	145679	150435	129243	234373	88108.9	99390.8	90165.2	144562	148130	124548	136900	157142	117360	96717.4	111805	106716	214158	109574	179799	212335	161435	200304	121793	142998	191742	110925	127539	123269	82274.7	62632.9	109599	82640.4	92622.1	118664	83905.5	87764.9	71079.4	118706	71288.6	77656.8	42364.3	109605
P56192	Methionine--tRNA ligase, cytoplasmic (EC 6.1.1.10) (Methionyl-tRNA synthetase) (MetRS)	MARS	MARS	900	104819_HGNQYIQVNEPWK	68913.8	66356.4	62677.2	73165.3	90542.7	84067.3	62859.9	75019.3	65634.2	77561.5	64896.5	90986.1	138131	83437.8	64750.6	63538.5	70992.6	101205	81349.8	83365.3	92659.9	76387.5	59155.7	74858.9	65954.4	85368.7	84030.1	62813	75733.8	62523.6	69080.3	64434.2	74310.9	61993.8	163543	84387.4	51458.5	73329.1	71375.7	65659.7	43618	65853	67611.8	92450.4
P46939	Utrophin (Dystrophin-related protein 1) (DRP-1)	UTRN	UTRN DMDL DRP1	3433	104822_HPQLDYVFTLAQNLK	27709	33466.4	59516.8	44012.8	39696.2	50664.8	48010.4	99406.8	29200.4	79120.2	109341	67609.1	37553.1	75571.2	62485	63854.6	40799	64891.2	69283.2	53956.9	67779.4	60801.6	56140	68606.3	50455	44745.2	128069	46989.6	38048.1	66293.9	37446.4	40947.5	65999.5	107115	53737.8	50340.3	63192.6	35571.5	37071.7	38494.5	43094.6	29693.6	32547.7	49224.4
Q96SU4	Oxysterol-binding protein-related protein 9 (ORP-9) (OSBP-related protein 9)	OSBPL9	OSBPL9 ORP9 OSBP4	736	104823_HTLQLQGLDSGFVPSVQDFDKK	31662.4	6581.28	58360.7	89375.4	130082	23003.1	62313.9	53974.6	42142.4	64262.8	5486.76	40774.3	12986.2	22829.9	11056	61481.7	56604.5	15059	95920.2	499.808	105193	136866	89631.8	110542	89991.2	85687.8	7185.86	92109.7	85518.8	68789.5	33026.9	499.808	60776.7	86328.5	153036	114565	11310.5	43442.9	35272.6	10454.6	25095.2	44700.4	10007.3	64985.8
Q9Y2W6	Tudor and KH domain-containing protein (Tudor domain-containing protein 2)	TDRKH	TDRKH TDRD2	561	104831_IDVDTEDVGDER	100916	110265	80284.5	91261.8	70500.4	100437	88049	88543.4	62326.7	96640	95193.4	77706.5	54404.5	110691	108301	72838.5	87325.3	65616.3	86041.5	74804.3	72232.8	77312.4	83440.5	91353.9	103915	99630.4	115567	61918.3	82712.4	76439.7	91973.3	93502.7	110091	71583.1	112694	72464.8	69988.4	108533	106462	59248.2	59866.3	94450.5	116672	112548
P26038	Moesin (Membrane-organizing extension spike protein)	MSN	MSN	577	10485_AQMVQEDLEK	422702	327905	504277	358081	362645	419867	232495	313038	317533	300283	350271	310179	285762	502974	434439	268512	292152	179678	249704	265613	276593	136310	217070	261858	234058	248103	384959	210146	286691	207211	256889	233260	335419	304609	321266	277332	176383	239788	227786	230811	122019	191146	253908	249144
P98194	Calcium-transporting ATPase type 2C member 1 (ATPase 2C1) (EC 3.6.3.8) (ATP-dependent Ca(2+) pump PMR1)	ATP2C1	ATP2C1 KIAA1347 PMR1L HUSSY-28	919	104852_IVEAGC(UniMod:4)VC(UniMod:4)NDAVIR	53570.2	119877	72332	32700.8	71001.8	46281.4	175668	453676	278002	213241	289096	233045	209728	64044.5	268955	48469.3	66620.5	128155	55422.2	213701	56532.2	25124.9	32756.8	79512.6	111134	77886	234262	103107	91689.1	50944.6	64576.9	154651	90288.5	32058.4	109284	45535.3	120394	410710	364061	160714	94963.3	238781	319974	54811.7
Q00839	Heterogeneous nuclear ribonucleoprotein U (hnRNP U) (GRIP120) (Nuclear p120 ribonucleoprotein) (Scaffold-attachment factor A) (SAF-A) (p120) (pp120)	HNRNPU	HNRNPU C1orf199 HNRPU SAFA U21.1	825	104858_KDC(UniMod:4)EVVMMIGLPGAGK	22527.1	17692	31881	26834.1	26201.9	22197.4	39183.2	52909.5	30404.4	41635.4	25251.6	29828.1	26325.6	29140.8	49285.8	36501.6	24652.7	33021	45283.5	37289.8	53753.6	42620	48444.4	41232.7	29306.3	44506.9	33216.4	25284.5	26159.2	36597.6	32782	28809.6	18800.3	17602.7	31255.4	26562.8	27462.9	44269.7	29233.2	17693.1	13008.8	24035.8	29108.7	17089.3
P06396	Gelsolin (AGEL) (Actin-depolymerizing factor) (ADF) (Brevin)	GSN	GSN	782	10487_AQPVQVAEGSEPDGFWEALGGK	61519.3	63629.3	55579.6	37737.1	7567.34	42944.1	52869.1	75810.1	45012.1	51914	68279.1	64988.9	74079.6	84475.9	83807.3	54069.4	60549.5	62458.1	31351.7	58188.2	34270.8	23536.4	8149.27	38958.9	45694.1	41568.9	78684.6	37700.1	45221.8	28696.6	52010	50331.5	57991.7	26901.8	29400.2	25664.9	37616.1	49349.2	49587	38814.3	3237.76	33649	66065.8	56075.1
Q9UGP8	Translocation protein SEC63 homolog	SEC63	SEC63 SEC63L	760	104877_KPTPVLLPQSK	1.19672e+06	1.62614e+06	1.86918e+06	1.48205e+06	1.37725e+06	1.41524e+06	2.13671e+06	2.69231e+06	2.10032e+06	1.74568e+06	1.75825e+06	1.69526e+06	2.74824e+06	1.47911e+06	1.51409e+06	888415	1.38308e+06	1.69676e+06	1.15645e+06	1.92329e+06	1.27401e+06	1.07657e+06	937114	1.4361e+06	1.53072e+06	1.3968e+06	1.78127e+06	1.42214e+06	1.6489e+06	1.03945e+06	1.09095e+06	1.97773e+06	1.85922e+06	1.4391e+06	1.4465e+06	1.09521e+06	1.579e+06	2.33219e+06	1.7688e+06	1.40573e+06	940820	1.46513e+06	84558.4	1.01639e+06
Q9Y6G9	Cytoplasmic dynein 1 light intermediate chain 1 (LIC1) (Dynein light chain A) (DLC-A) (Dynein light intermediate chain 1, cytosolic)	DYNC1LI1	DYNC1LI1 DNCLI1	523	104881_KSGQKPVLDVHAELDR	542268	563566	599866	386017	301479	535873	740693	554130	471594	588275	404705	278187	378815	507812	301617	439393	871218	605836	456729	765969	486317	492708	517092	411274	441168	425900	752922	246513	476255	434323	500101	579620	642651	265365	639286	517517	416925	632095	613512	524098	382323	542027	599710	588034
P56937	3-keto-steroid reductase (EC 1.1.1.270) (17-beta-hydroxysteroid dehydrogenase 7) (17-beta-HSD 7) (Estradiol 17-beta-dehydrogenase 7) (EC 1.1.1.62) (Short chain dehydrogenase/reductase family 37C member 1)	HSD17B7	HSD17B7 SDR37C1 UNQ2563/PRO6243	341	104882_KSNFSLEDFQHSK	448381	729016	989073	885892	546401	820658	800270	890077	800382	890093	790184	738259	900496	794626	1.00527e+06	610334	783782	802683	728134	875895	744051	621902	601275	309216	809635	739118	988449	461303	744453	557181	610572	983287	769478	881572	622569	353255	796172	739875	690348	689093	391719	663603	810048	544212
O75150	E3 ubiquitin-protein ligase BRE1B (BRE1-B) (EC 2.3.2.27) (95 kDa retinoblastoma-associated protein) (RBP95) (RING finger protein 40) (RING-type E3 ubiquitin transferase BRE1B)	RNF40	RNF40 BRE1B KIAA0661	1001	104889_KVEVYADADEILQEEIKEYK	88256.4	75435.8	109798	142345	108535	132503	117412	154221	157259	175183	155864	124622	162100	116486	181687	43489.2	116911	159750	144501	203352	147082	116330	124315	122835	152244	149266	174967	169596	194127	147687	71824.1	54553.3	129835	146424	125869	106808	148207	129149	137218	125154	79082.1	122747	115656	72879.8
Q92522	Histone H1x	H1FX	H1FX	213	104890_KVPWFDQQNGR	20895.1	18998.5	13756.9	34999.8	16602.2	17049.4	24472.2	21272.9	13196.4	11865.4	32498.5	20092.9	24631.2	25017.1	29031.5	34848.6	25744.8	16403.1	21777	16637.4	17098.6	13726.5	23931.8	16784.9	21776.1	8900.46	26059.8	18347.3	16077	9886.78	23930.1	24561	14613.4	22850.2	19602.8	11989	13524.1	22909.3	15950.7	12217.9	9919.55	10903.6	22838.3	17939.3
Q9BVI4	Nucleolar complex protein 4 homolog (NOC4 protein homolog) (NOC4-like protein) (Nucleolar complex-associated protein 4-like protein)	NOC4L	NOC4L	516	104907_LFGALLER	38559.2	79722.6	89763.7	59631.9	178063	106718	69970	92269.8	62316.7	80116.2	76022.4	104678	44455.5	131005	80682	85966.7	96227.6	59139.8	94402	77897.9	147565	124909	63626	103357	68239.5	63789.1	115338	54280	78093.2	56098.6	104562	79476	69428.3	50527.2	88620.2	99467.2	54187.6	92853.6	95097.5	64603.1	70496	68714.2	81420.7	87170.5
O75955	Flotillin-1	FLOT1	FLOT1	427	10491_AQQVAVQEQEIAR	27006.2	20471.5	27012.3	20658.6	15589.7	28395.3	22184.9	27640	18116.1	30817.4	22903.9	17680.3	27762	50837.9	28828.8	26417	26936.4	17456.1	32872	21285.4	39554.9	24950.8	23306.6	27544.2	28677.2	12239.8	40265.6	29380.5	26869.2	8752.21	25681.8	25035.7	23628.1	16018.6	19392.2	30195.6	15666.3	20308.8	23976.8	16407	9196.39	12711	17631.1	36809.6
Q8TEM1	Nuclear pore membrane glycoprotein 210 (Nuclear pore protein gp210) (Nuclear envelope pore membrane protein POM 210) (POM210) (Nucleoporin Nup210) (Pore membrane protein of 210 kDa)	NUP210	NUP210 KIAA0906 PSEC0245	1887	104912_LHGLQAILVHEASGTTAITATATGYQESHLSSAR	139034	94000.2	137579	140406	80886.7	156871	204801	183747	139052	128192	174764	144993	119833	215084	147097	180389	240979	100906	129638	205047	132541	105236	101745	110503	118386	116858	200095	130773	142316	84166.1	105239	184046	106284	86907.9	111083	84350.3	161878	130514	105549	101313	45708.6	65853.5	115796	122066
P39019	40S ribosomal protein S19 (Small ribosomal subunit protein eS19)	RPS19	RPS19	145	104921_LKVPEWVDTVK	498237	870238	943760	674189	610551	667237	851922	882384	774580	808704	881274	800696	870400	803031	760414	308904	525068	694495	512584	806804	496481	385168	440589	684383	702771	591370	793458	613609	586689	509812	505958	479015	914872	643520	536927	623037	665328	845683	674889	685692	504880	676211	956997	564043
Q9Y4W2	Ribosomal biogenesis protein LAS1L (Protein LAS1 homolog)	LAS1L	LAS1L MSTP060	734	104923_LLDVTGGLGTDELR	160196	230062	186118	147549	198426	195975	149368	154245	123998	182457	150568	192146	142041	204540	193279	187427	188341	150192	84893.4	120430	105224	108211	101940	132511	83740	90975.6	188826	69917.2	104561	105893	187831	176507	172218	121924	216684	145564	117907	208581	204962	118358	96247.9	144744	190676	168397
Q00610	Clathrin heavy chain 1 (Clathrin heavy chain on chromosome 17) (CLH-17)	CLTC	CLTC CLH17 CLTCL2 KIAA0034	1675	104924_LLEMNLMHAPQVADAILGNQM(UniMod:35)FTHYDR	18837.2	14465.8	37132	48910.4	29239.9	39812	31592.9	39328.8	27578.6	41326.4	56733	54202.9	28399.2	39338.4	28876.7	27690.5	31933.8	40407.9	49306.9	34437.9	42646.2	51680.2	34728.6	45547.9	23438.2	38367.9	54499.3	43626.8	40622.3	24918.7	17491.7	42097.6	42104.9	46846.2	47454.9	57726.8	34038.9	27687.9	40385.2	17077.1	11839.4	17025	27858.7	36402.1
Q86W74	Ankyrin repeat domain-containing protein 46 (Ankyrin repeat small protein) (ANK-S)	ANKRD46	ANKRD46	232	104925_LLESLEEQEVK	152303	150064	183369	251874	146086	187612	208135	178159	130649	174413	197539	152692	218635	244756	217059	176605	198848	131756	167947	188871	154292	144781	188472	164912	136043	157947	204384	145200	141146	160091	197778	190681	159348	240767	165664	203742	214831	205473	214509	187763	87194.5	166543	126775	249081
P52732	Kinesin-like protein KIF11 (Kinesin-like protein 1) (Kinesin-like spindle protein HKSP) (Kinesin-related motor protein Eg5) (Thyroid receptor-interacting protein 5) (TR-interacting protein 5) (TRIP-5)	KIF11	KIF11 EG5 KNSL1 TRIP5	1056	104937_LMNLWTER	114615	72992.8	99752.4	91164.6	64942.6	128214	36284.9	59205.4	78422.2	114076	143114	137254	54898.7	79324.6	107526	78564.2	87487.3	44521.8	83269.5	79661.2	87388.2	68653.2	77447.7	72278.1	84259	96771.1	102372	63117.8	50472.5	65216.1	69134.4	74254.3	86670.6	74775.4	88320	91473.7	55241.7	38309.7	90558.7	36901.4	149694	66471.6	53118.5	87470.4
Q86X02	Cerebellar degeneration-related protein 2-like (Paraneoplastic 62 kDa antigen)	CDR2L	CDR2L HUMPPA	465	104942_LQAQVEELQAQVEQLR	430164	399333	560186	503427	375444	607502	509971	596859	406978	515234	503267	427752	462522	708376	537800	364041	483750	338471	566968	565781	551726	502452	458023	544883	497369	546517	653923	413074	546330	392546	393359	408491	604979	415115	504826	476291	358175	409243	411070	385175	234760	326267	412542	578933
P10515	Dihydrolipoyllysine-residue acetyltransferase component of pyruvate dehydrogenase complex, mitochondrial (EC 2.3.1.12) (70 kDa mitochondrial autoantigen of primary biliary cirrhosis) (PBC) (Dihydrolipoamide acetyltransferase component of pyruvate dehydrogenase complex) (M2 antigen complex 70 kDa subunit) (Pyruvate dehydrogenase complex component E2) (PDC-E2) (PDCE2)	DLAT	DLAT DLTA	647	104945_LQPHEFQGGTFTISNLGMFGIK	22031.7	7746.2	28541.9	9033.23	26665.4	38092.4	22436.8	30696.8	16999.5	23865.4	25840.8	13087.3	19468.4	16920.2	30173.4	21323.3	259.559	15642	29266.4	12565.5	19534.8	30765.3	22018.4	20233.8	22979.1	18130.5	36272.6	9647.85	29721.2	15754.1	17533.9	15223.2	16191.5	18998.6	20284.1	24752.9	16781.1	14906.2	9810.45	12431.5	2595.59	14292.2	11039.2	26350
O43264	Centromere/kinetochore protein zw10 homolog	ZW10	ZW10	779	104946_LQQYEEIIQSTEEFENALK	38412.5	20741	32854.6	51915.9	18368.6	64357.2	56449.3	61270.4	20271.6	37423.7	37071.5	54607.7	23422	93280.3	64201.8	18914.2	53247.4	39632.9	109474	75619.8	86635.6	66778.4	74810	67890.5	54877.4	61109.7	88522.7	63058.5	51978.8	40872.2	13944.1	30260.2	47345.2	35304.9	25549	22793.8	46488.2	14794.9	23691.3	13247.2	5518.13	26059.2	20116.5	36848
Q9NR30	Nucleolar RNA helicase 2 (EC 3.6.4.13) (DEAD box protein 21) (Gu-alpha) (Nucleolar RNA helicase Gu) (Nucleolar RNA helicase II) (RH II/Gu)	DDX21	DDX21	783	104953_LSVAC(UniMod:4)FYGGTPYGGQFER	657584	549573	700450	1.04827e+06	844223	937777	1.38982e+06	635932	239651	1.29598e+06	1.3315e+06	1.26253e+06	408094	673582	421121	519774	869022	1.23224e+06	861353	370441	927760	660204	723437	1.10027e+06	1.22427e+06	982892	556214	1.06438e+06	1.24279e+06	819901	583109	552084	1.43724e+06	965300	1.02754e+06	801806	1.15846e+06	1.25766e+06	1.12111e+06	939314	561074	1.03701e+06	558663	620001
P61163	Alpha-centractin (Centractin) (ARP1) (Actin-RPV) (Centrosome-associated actin homolog)	ACTR1A	ACTR1A CTRN1	376	10498_AQYYLPDGSTIEIGPSR	69464.6	70168.9	86546.9	84906.7	71739.9	115145	78257.5	88955.3	62576.8	83842.4	97525.2	79605.9	69814	121885	86745.4	56540.3	73639.5	59922	59829.4	63314.2	77613.2	55796	47784.4	72566.2	64683.1	63702.9	84114.3	54923.4	66267.2	44438.1	51587	36595.5	86414.7	82238.5	87642.9	86643.6	45146.4	53696.1	52049.8	58306.9	24660.5	45976.2	66860.8	69554.8
Q9P2B4	CTTNBP2 N-terminal-like protein	CTTNBP2NL	CTTNBP2NL KIAA1433	639	104983_MLSQLAAAESR	541718	640449	750973	777838	567248	674088	860454	994171	714612	707590	746400	813613	954356	638991	843303	487951	615024	879352	575822	993612	647865	581463	508411	610495	703611	657404	968674	610329	667867	521587	479183	1.0441e+06	841634	590235	697405	625809	543010	856374	757172	585558	422353	545389	1.08238e+06	562454
P61163	Alpha-centractin (Centractin) (ARP1) (Actin-RPV) (Centrosome-associated actin homolog)	ACTR1A	ACTR1A CTRN1	376	10499_AQYYLPDGSTIEIGPSR	25339	41183.8	60352.4	53200.4	29595.5	51118.8	54137.7	43025.1	45517.9	46943.3	58928.1	43895.7	39633.2	64945.2	52310.1	44237.3	47515.1	27649.4	53118.9	33425	61224.8	103520	40160.1	75763.2	30810.4	56005.8	48253.4	27710.8	42431.4	37060.1	60666.5	30204.7	39144.1	43841.9	66355.7	39711.8	43966.1	56763	31843.2	45180	31795.4	44355.9	47213	68126.6
P09622	Dihydrolipoyl dehydrogenase, mitochondrial (EC 1.8.1.4) (Dihydrolipoamide dehydrogenase) (Glycine cleavage system L protein)	DLD	DLD GCSL LAD PHE3	509	104992_NETLGGTC(UniMod:4)LNVGC(UniMod:4)IPSK	465123	526741	476077	656101	532097	706924	612753	591766	474687	659842	658030	698482	497258	804048	708396	625188	527837	553062	598161	503622	674808	594035	469318	547393	569695	576318	728364	446451	537806	405070	454345	354954	446949	597881	607161	586731	458319	491075	346470	418667	280605	522406	462709	604901
P50990	T-complex protein 1 subunit theta (TCP-1-theta) (CCT-theta) (Chaperonin containing T-complex polypeptide 1 subunit 8) (Renal carcinoma antigen NY-REN-15)	CCT8	CCT8 C21orf112 CCTQ KIAA0002	548	105_AHEILPNLVC(UniMod:4)C(UniMod:4)SAK	149608	227216	155114	240904	218280	256935	157191	191498	163325	226206	244407	195208	108657	230087	249832	150471	201424	137027	246665	156605	213362	269401	201829	226100	163760	217953	185894	148422	183402	136340	199525	141082	209212	218544	269086	318537	134545	156035	192373	151622	115885	136246	185156	241200
P12270	Nucleoprotein TPR (Megator) (NPC-associated intranuclear protein) (Translocated promoter region protein)	TPR	TPR	2363	105000_NLQEQTVQLQSELSR	328815	357905	496182	289403	247859	840641	200598	372961	177298	350013	399743	389324	421738	323727	247314	259785	374127	183387	249210	629678	382564	288551	298005	242511	376023	361707	558924	300719	279091	252803	312988	335058	329109	374191	401827	408824	256692	183823	238063	279179	202812	356450	233205	378923
O60341	Lysine-specific histone demethylase 1A (EC 1.-.-.-) (BRAF35-HDAC complex protein BHC110) (Flavin-containing amine oxidase domain-containing protein 2)	KDM1A	KDM1A AOF2 KDM1 KIAA0601 LSD1	852	105016_NYPATVHGALLSGLR	122213	81944.3	86835.6	137197	51288.7	112718	77336.1	92796.2	86802.8	168139	158421	190166	168293	138795	104174	108949	88218.5	82850.2	138562	6783.14	144501	117181	38405.1	104237	130964	68681.7	74977.1	171857	165386	45208.2	141204	190197	150452	206188	161222	149389	99078.7	200219	48835.6	67180.9	74643.7	163101	232905	127538
P46939	Utrophin (Dystrophin-related protein 1) (DRP-1)	UTRN	UTRN DMDL DRP1	3433	105026_QLGLLLHDAIQIPR	71442.4	65934.9	122097	82317.8	83271	121232	75422.7	102925	77819	80781.1	84139.8	66156.2	139347	62903.2	97670.7	65384.8	74727.3	70887.8	107456	119875	130849	102706	92078.5	104727	79058.9	101312	107872	91814.4	106282	59945.3	83059	59666.1	109201	106935	108359	104340	69451	63118.1	104786	85860.4	41739.9	70259.6	40628.7	72596
Q14204	Cytoplasmic dynein 1 heavy chain 1 (Cytoplasmic dynein heavy chain 1) (Dynein heavy chain, cytosolic)	DYNC1H1	DYNC1H1 DHC1 DNCH1 DNCL DNECL DYHC KIAA0325	4646	105027_QNLFTTWSHHLQQANIQFR	85074.2	87165.9	286896	161097	134288	247258	242483	262329	153469	399068	555598	357617	59924.5	328851	126285	159183	259397	76531.8	196505	243339	415287	168461	334859	146341	142206	248852	338729	144717	252200	194849	103136	63062.3	287167	155357	160475	143526	157138	183374	234060	383900	169397	177650	76615.6	183468
Q14204	Cytoplasmic dynein 1 heavy chain 1 (Cytoplasmic dynein heavy chain 1) (Dynein heavy chain, cytosolic)	DYNC1H1	DYNC1H1 DHC1 DNCH1 DNCL DNECL DYHC KIAA0325	4646	105030_QTDVLQQLSIQMANAK	232152	294047	407882	233070	206546	386326	339602	387124	251900	408252	578285	393605	523016	456322	411301	262715	538744	435068	578334	308671	610692	477499	410095	409768	363899	407229	468754	353691	400674	294156	329239	323202	400063	380034	244317	382660	298886	193849	256201	337934	181573	259333	369223	305066
P56192	Methionine--tRNA ligase, cytoplasmic (EC 6.1.1.10) (Methionyl-tRNA synthetase) (MetRS)	MARS	MARS	900	105037_RGFVLQDTVEQLR	232709	104165	275620	238667	249973	351482	264795	226036	265685	166010	269215	247798	151110	380764	192875	235527	236875	150348	383959	211179	387663	307969	232558	269366	283334	306268	321243	257848	271314	190146	223883	144411	266105	256056	251932	295361	200460	213499	313664	277613	154876	252660	195617	296595
Q00610	Clathrin heavy chain 1 (Clathrin heavy chain on chromosome 17) (CLH-17)	CLTC	CLTC CLH17 CLTCL2 KIAA0034	1675	105039_RKDPELWGSVLLESNPYR	424256	320608	328000	410843	371240	349195	453425	437351	291473	378114	411928	421017	493918	542062	481722	379031	437058	375231	399488	304899	425117	279743	274723	297653	257092	280985	339795	255683	306973	222521	325729	333260	319490	187048	528272	251645	319099	234352	207390	378070	167588	342044	449542	451495
Q14247	Src substrate cortactin (Amplaxin) (Oncogene EMS1)	CTTN	CTTN EMS1	550	10505_ASAGHAVSIAQDDAGADDWETDPDFVNDVSEK	51604.6	117660	79205.4	23797.8	41680.4	51451.4	91808.3	130659	69600.2	65967.6	76182.2	69201.1	124191	54037.9	106481	63234.4	56413.7	85559.8	46228.5	120423	45577.3	33843.8	33052.3	50206.5	65361.5	47891.2	115153	49335	70581.1	39224.1	49501	92342.1	90479.9	49636.1	67363.3	50076.9	63667.4	110969	72311.8	41087.6	26150.7	55563.2	146936	32999.2
O95490	Adhesion G protein-coupled receptor L2 (Calcium-independent alpha-latrotoxin receptor 2) (CIRL-2) (Latrophilin homolog 1) (Latrophilin-2) (Lectomedin-1)	ADGRL2	ADGRL2 KIAA0786 LEC1 LPHH1 LPHN2	1459	105057_SGENAASLANELAK	69553.4	30378.4	26609	23286.1	21560.6	52040.5	28527.2	38211.1	36994.3	35507.5	32288.8	39405.1	34476.3	84884.6	65085.5	56169.8	36978.6	29824	19367.3	38578.7	24725.2	24462.8	23666.5	19560.8	20400.6	22433.1	35962.8	19894.2	25276.7	12760.3	73632.4	20381.7	37475.1	25834.9	27045.8	49914.2	33076.1	31710.9	42355.9	35245.6	10106.6	35099.6	35417.8	72797.1
P28062	Proteasome subunit beta type-8 (EC 3.4.25.1) (Low molecular mass protein 7) (Macropain subunit C13) (Multicatalytic endopeptidase complex subunit C13) (Proteasome component C13) (Proteasome subunit beta-5i) (Really interesting new gene 10 protein)	PSMB8	PSMB8 LMP7 PSMB5i RING10 Y2	276	10507_ASAGSYISALR	153929	142435	197054	248993	228325	315025	130693	151199	131567	154331	158722	209919	267617	300572	172795	136586	145776	242219	279993	205229	156957	216901	225015	103872	138817	130881	259268	126652	127950	136423	476863	106368	199132	257240	252678	267833	251086	221087	147944	144847	81963.3	124974	234559	252707
Q96CN7	Isochorismatase domain-containing protein 1	ISOC1	ISOC1 CGI-111	298	10508_ASAPESGLLSK	108781	78141.3	98770.4	116478	99733.1	123929	124110	106326	93259.3	96031.3	104401	88906.9	62206.5	141759	110216	78034.5	102475	57471.9	114220	104861	124021	115129	95155.6	116508	103607	101175	127543	90549.4	98872.2	97548.9	96830.2	73511.6	96804.9	85560.8	116148	77967.4	74343.9	83423.7	105238	84583	44712.3	65151.4	69164.5	61753.2
Q9H490	Phosphatidylinositol glycan anchor biosynthesis class U protein (Cell division cycle protein 91-like 1) (Protein CDC91-like 1) (GPI transamidase component PIG-U)	PIGU	PIGU CDC91L1 PSEC0205 UNQ3055/PRO9875	435	105095_SSLAEFISER	138213	116841	115101	150501	84901.3	75095.8	141360	205932	113803	138741	90327.6	130972	96076.6	244710	141311	103936	343859	269860	141214	125129	140568	132791	88640	122809	136694	137101	133351	127783	127110	74958.1	144224	111109	147439	127727	143030	133705	113448	98932	118897	80645.1	62382.7	191425	143415	249083
O43294	Transforming growth factor beta-1-induced transcript 1 protein (Androgen receptor coactivator 55 kDa protein) (Androgen receptor-associated protein of 55 kDa) (Hydrogen peroxide-inducible clone 5 protein) (Hic-5)	TGFB1I1	TGFB1I1 ARA55	461	10510_ASATSATLELDR	300874	280647	248659	201967	139427	397935	228964	249772	221216	233827	206778	194740	291151	150439	213279	136369	201720	191364	285281	273732	170992	286701	274099	196522	209671	285569	272174	180127	222952	180208	141436	305099	290639	288331	186651	207004	211716	230746	266670	181809	108606	156482	290019	144534
Q86UE4	Protein LYRIC (3D3/LYRIC) (Astrocyte elevated gene-1 protein) (AEG-1) (Lysine-rich CEACAM1 co-isolated protein) (Metadherin) (Metastasis adhesion protein)	MTDH	MTDH AEG1 LYRIC	582	105107_TELGLDLGLEPK	324345	124665	147016	307255	164412	266299	190611	261181	68244.5	136318	131631	221668	120228	261270	182607	186103	203559	130251	323394	149199	287299	215831	257171	277397	255150	257200	321586	241709	248346	215259	179340	136572	208855	272941	248085	348500	211532	163770	190219	149606	186485	185044	142875	266238
P13010	X-ray repair cross-complementing protein 5 (EC 3.6.4.-) (86 kDa subunit of Ku antigen) (ATP-dependent DNA helicase 2 subunit 2) (ATP-dependent DNA helicase II 80 kDa subunit) (CTC box-binding factor 85 kDa subunit) (CTC85) (CTCBF) (DNA repair protein XRCC5) (Ku80) (Ku86) (Lupus Ku autoantigen protein p86) (Nuclear factor IV) (Thyroid-lupus autoantigen) (TLAA) (X-ray repair complementing defective…	XRCC5	XRCC5 G22P2	732	105109_TEQGGAHFSVSSLAEGSVTSVGSVNPAENFR	272377	644298	689230	482819	351005	446915	647869	753347	602837	568067	464660	689450	765269	349559	609942	220700	386302	558459	433744	687835	483745	353715	351736	551561	486497	483399	735822	577579	563695	423786	213432	626698	569986	410199	358924	295110	480707	447960	437156	382640	217179	382063	773023	229669
Q9BQ39	ATP-dependent RNA helicase DDX50 (EC 3.6.4.13) (DEAD box protein 50) (Gu-beta) (Nucleolar protein Gu2)	DDX50	DDX50	737	105110_TFSFAIPLIER	169914	148302	230951	259794	237096	330683	205075	262859	163438	286201	316128	255563	129939	385606	304568	282708	238657	307066	415554	221165	476154	387516	313915	326617	211944	304642	342756	264188	303298	232834	134815	120366	200330	282116	214704	234236	152296	117066	148907	250971	84264.9	144390	154687	254732
Q8IUD2	ELKS/Rab6-interacting/CAST family member 1 (ERC-1) (Rab6-interacting protein 2)	ERC1	ERC1 ELKS KIAA1081 RAB6IP2	1116	105115_TLEIALEQK	232110	115841	218733	201114	195641	304496	194769	210294	155913	208543	162187	156886	131509	353692	236872	183780	43495.3	118363	220494	158291	194020	233622	166641	226399	177982	174535	230441	179283	193256	181958	273496	159221	231629	210701	316091	318364	128655	169610	171962	183989	86253.5	168186	203958	276988
O95168	NADH dehydrogenase [ubiquinone] 1 beta subcomplex subunit 4 (Complex I-B15) (CI-B15) (NADH-ubiquinone oxidoreductase B15 subunit)	NDUFB4	NDUFB4	129	105116_TLPETLDPAEYNISPETR	70034.5	56662.6	95960.2	156429	99804.5	134003	85591.8	78798.2	71547.5	96157.6	95166.5	56852.5	187812	104409	76965.3	68752.9	58921.5	70290.5	99030.4	42717.2	122651	76288.2	77888.2	94053.9	81088	79606.7	80659.5	71106	79057.1	69451.2	61163.4	53656.8	43363	64166.1	64855.9	70896.2	57064.1	85424.6	60710.5	57859	48717	54016.8	109886	64377.3
P52732	Kinesin-like protein KIF11 (Kinesin-like protein 1) (Kinesin-like spindle protein HKSP) (Kinesin-related motor protein Eg5) (Thyroid receptor-interacting protein 5) (TR-interacting protein 5) (TRIP-5)	KIF11	KIF11 EG5 KNSL1 TRIP5	1056	105122_TSIIATISPASLNLEETLSTLEYAHR	427613	146488	516311	93047.5	349455	475419	398881	325333	290685	356316	84332.8	86969.8	225172	477108	423324	408971	430398	432019	249710	398957	312563	306995	305306	388512	281195	204682	470180	247036	346614	307822	351726	383107	486961	283754	350729	414750	323828	188584	479295	339002	59585	304887	334036	360569
P12259	Coagulation factor V (Activated protein C cofactor) (Proaccelerin, labile factor) [Cleaved into: Coagulation factor V heavy chain; Coagulation factor V light chain]	F5	F5	2224	10513_ASEFLGYWEPR	245936	305384	261219	341074	279159	366749	277316	338997	230397	404503	370842	257057	321616	269003	241614	171480	206821	329430	312530	229078	333369	277560	216972	344654	616401	312210	465382	330402	313707	224135	225320	219265	303270	255487	321761	277401	264387	302161	277019	245380	150778	204841	241229	294988
O60506	Heterogeneous nuclear ribonucleoprotein Q (hnRNP Q) (Glycine- and tyrosine-rich RNA-binding protein) (GRY-RBP) (NS1-associated protein 1) (Synaptotagmin-binding, cytoplasmic RNA-interacting protein)	SYNCRIP	SYNCRIP HNRPQ NSAP1	623	105130_VAEKLDEIYVAGLVAHSDLDER	298629	265205	839331	172698	129991	189490	763015	843992	720366	681094	232761	226435	293414	183454	261320	135678	444629	222222	552981	326487	593738	166951	443511	708714	798944	539696	313619	653893	840577	507922	244571	238963	741618	485186	175974	91964.8	544529	548118	200438	167392	238947	466393	872722	149846
P61247	40S ribosomal protein S3a (Small ribosomal subunit protein eS1) (v-fos transformation effector protein) (Fte-1)	RPS3A	RPS3A FTE1 MFTL	264	105140_VFEVSLADLQNDEVAFRK	250985	163193	140580	164484	90966.9	313054	244901	196042	142504	131038	152567	130508	129468	242107	209022	179950	199080	199804	116597	149690	108238	114427	137561	113524	90446.6	116535	158997	114319	113249	92607	227425	154963	136213	170746	143026	162954	119590	159040	200160	104175	69386.7	105020	135948	135234
Q00610	Clathrin heavy chain 1 (Clathrin heavy chain on chromosome 17) (CLH-17)	CLTC	CLTC CLH17 CLTCL2 KIAA0034	1675	105142_VGEQAQVVIIDMNDPSNPIR	85656.3	216315	188911	142451	116848	102713	193061	222988	150159	169731	182758	124662	201180	188397	172081	102668	133557	163460	124043	245761	139223	103717	101708	165956	165778	139128	237508	149962	161836	114373	109251	188171	220384	126359	156593	144166	96863.4	166092	127619	164256	48712.6	97936.7	182207	112881
Q14165	Malectin	MLEC	MLEC KIAA0152	292	105143_VGHSTAHDEIIPMSIR	139104	127692	117476	55614.6	153162	142528	117611	156118	88347.6	39919.1	84766.6	113869	170402	218710	170119	70519.3	127157	139187	186392	131258	207964	157604	118390	131785	94780.7	59589.6	174144	115063	134086	105408	103062	39375.1	171028	105801	158066	167610	34176.3	45546.2	136204	110463	49792.3	66520.9	141321	191813
Q9Y277	Voltage-dependent anion-selective channel protein 3 (VDAC-3) (hVDAC3) (Outer mitochondrial membrane protein porin 3)	VDAC3	VDAC3	283	105160_VNEKIETSINLAWTAGSNNTR	517101	1.14195e+06	902170	639151	551366	772094	993605	1.21858e+06	826750	689407	909425	901458	1.24679e+06	791710	1.07262e+06	525791	687126	919970	531524	1.16428e+06	652071	432872	393721	628935	793541	662263	1.0995e+06	647858	686745	452314	532405	1.07494e+06	915554	623646	722406	601661	743633	983663	930367	626699	388529	666406	1.22188e+06	634918
P07942	Laminin subunit beta-1 (Laminin B1 chain) (Laminin-1 subunit beta) (Laminin-10 subunit beta) (Laminin-12 subunit beta) (Laminin-2 subunit beta) (Laminin-6 subunit beta) (Laminin-8 subunit beta)	LAMB1	LAMB1	1786	105175_YFQMSLEAEER	192291	98867.4	132344	142945	169800	194211	127466	180138	59533.1	209550	182187	161708	110375	272057	179265	128335	134383	108309	192911	148655	200169	172789	156908	125659	173901	134101	179784	139100	170270	157238	48469.1	121781	172365	170302	208290	173609	103893	141154	143867	138157	93513.2	190150	134239	187713
O00400	Acetyl-coenzyme A transporter 1 (AT-1) (Acetyl-CoA transporter 1) (Solute carrier family 33 member 1)	SLC33A1	SLC33A1 ACATN AT1	549	105184_YTAGPQPLNTFYK	58226.3	73447.7	94052.1	100649	22655.3	85973	95398	87063.8	78025.2	124399	120839	87375.1	63672.7	101164	98296.8	69239.5	83310.1	61713.8	114366	102518	97766.2	87141.2	72288.9	112339	97124.4	107124	139244	63671.6	96683.9	60144.8	50898.3	92637.3	88877.5	55180.8	81429.9	97247.5	69345.1	70742.6	77926	75176.1	39594.5	54599.9	59008.7	95746.8
Q9BXK5	Bcl-2-like protein 13 (Bcl2-L-13) (Bcl-rambo) (Protein Mil1)	BCL2L13	BCL2L13 MIL1 CD003	485	105188_YVVLSYLGLLSQEK	9287.09	11635.7	12588.4	8076.34	8675.12	27119.3	14060.8	17281.8	6662.21	8302.87	17701	8954.65	5082.47	24223.6	16735.4	12449.6	26779.6	18878.7	13565.9	15134.6	16478.3	25020.1	18147.2	17584.2	11181.2	13134.7	15297.4	17014.9	19495.5	8938.71	9333.58	7486.33	15812.2	13733.6	11023	14911.6	8912.31	11287.3	13856.8	12313.4	4704.97	5901.55	5710.5	9938.36
Q03252	Lamin-B2	LMNB2	LMNB2 LMN2	620	105194_AAATMATPLPGR	142327	136924	165369	166969	126449	150947	144044	266760	186157	165582	152042	189133	180065	210404	239860	143259	169083	165597	147397	156144	136517	139120	169552	164101	138280	136037	186796	126270	159038	106543	160809	154411	159360	133643	185983	117825	133055	133998	205250	152096	84327.9	135859	184385	177175
P98160	Basement membrane-specific heparan sulfate proteoglycan core protein (HSPG) (Perlecan) (PLC) [Cleaved into: Endorepellin; LG3 peptide]	HSPG2	HSPG2	4391	105198_AAGVPSATITWR	177062	198733	162026	149355	82036.4	128310	175392	248419	154283	191129	194951	164581	147838	216884	235643	130651	213722	197406	153612	182854	134418	72879.3	87183.3	106399	115064	169844	228815	112617	112638	122207	162524	195346	182987	99297.6	112216	108276	150160	196611	138291	99778.2	59602.2	94181.3	220971	159120
P36269	Glutathione hydrolase 5 proenzyme (EC 3.4.19.13) (Gamma-glutamyl transpeptidase-related enzyme) (GGT-rel) (Gamma-glutamyltransferase 5) (GGT 5) (EC 2.3.2.2) (Gamma-glutamyltransferase-like activity 1) (Gamma-glutamyltranspeptidase 5) (Leukotriene-C4 hydrolase) (EC 3.4.19.14) [Cleaved into: Glutathione hydrolase 5 heavy chain; Glutathione hydrolase 5 light chain]	GGT5	GGT5 GGTLA1	586	105199_AAIAAPILHVNSK	58604.7	49731	103405	58949.5	45562.3	64466.9	66014.7	56345.2	51632.6	99340.5	63140.8	98742	48116.7	147584	97514.4	99163.3	93668	51137.5	61677.8	68231.2	77973.7	45737.4	56807.6	73049.5	61794.3	52238.5	81617.2	71702.7	111286	102450	70669.9	55369.7	114707	49604.5	74988.5	82330.6	49408.3	35065.3	68505.6	72731.4	42456.3	73909.1	57390.2	99766.9
P04843	Dolichyl-diphosphooligosaccharide--protein glycosyltransferase subunit 1 (Dolichyl-diphosphooligosaccharide--protein glycosyltransferase 67 kDa subunit) (Ribophorin I) (RPN-I) (Ribophorin-1)	RPN1	RPN1	607	1052_IDHILDAL	34683.9	39085.8	44710	77108.9	70907.3	73319.1	35915.9	36373.1	30644.1	48104.3	127560	26809.7	25995.6	76886.8	41204.6	23912.6	43426.3	29874.7	80758.1	42568.8	90426	66789.1	58105.3	49981	37225.4	46482.5	93091.4	37674.3	41279.8	73346.1	27738.6	21256.3	44938.2	70554.4	77060.4	70977	24538.7	25599.9	77913	37773.6	17399.5	20242.9	20793.7	56248
P14923	Junction plakoglobin (Catenin gamma) (Desmoplakin III) (Desmoplakin-3)	JUP	JUP CTNNG DP3	745	105206_AAMIVNQLSK	106324	6562.35	177609	167912	168132	254970	161029	136265	83049.9	210498	139733	111325	104368	290982	154439	155689	179579	120918	268310	123578	235928	238090	197404	214428	127335	209711	85616	178264	169889	132010	122773	65623.5	163414	186211	166769	153418	117417	142777	173870	118134	78750.3	116561	83507.7	196612
P01019	Angiotensinogen (Serpin A8) [Cleaved into: Angiotensin-1 (Angiotensin 1-10) (Angiotensin I) (Ang I); Angiotensin-2 (Angiotensin 1-8) (Angiotensin II) (Ang II); Angiotensin-3 (Angiotensin 2-8) (Angiotensin III) (Ang III) (Des-Asp[1]-angiotensin II); Angiotensin-4 (Angiotensin 3-8) (Angiotensin IV) (Ang IV); Angiotensin 1-9; Angiotensin 1-7; Angiotensin 1-5; Angiotensin 1-4]	AGT	AGT SERPINA8	485	105208_AAMVGM(UniMod:35)LANFLGFR	147517	147196	344657	428092	190672	374707	570738	549172	332048	215484	447135	510239	134441	547877	390197	382426	384019	257925	1.30095e+06	905160	931725	404872	876520	652185	573617	583966	818829	639992	461302	431261	187319	185410	266412	298619	216419	250715	468022	107412	205464	36604.5	61223.3	186174	174593	374986
O75608	Acyl-protein thioesterase 1 (APT-1) (hAPT1) (EC 3.1.2.-) (Lysophospholipase 1) (Lysophospholipase I) (LPL-I) (LysoPLA I)	LYPLA1	LYPLA1 APT1 LPL1	230	10521_ASFPQGPIGGANR	182050	97566.4	223358	269791	217085	397570	175355	177203	152296	238661	225659	191286	139815	236100	235060	170393	163824	112602	329144	222905	332948	319704	245281	276515	353135	296057	453661	287058	286993	239208	207916	84697.9	229566	251660	292013	314253	151294	147379	164923	201577	119353	151614	220390	251330
P12111	Collagen alpha-3(VI) chain	COL6A3	COL6A3	3177	105214_AAPLQGMLPGLLAPLR	850559	622962	517370	228166	273341	350502	1.02462e+06	1.72958e+06	1.35753e+06	1.3268e+06	1.49473e+06	1.57003e+06	918354	473703	1.06405e+06	384711	559705	596934	453733	849738	509017	178676	235571	407954	550216	629968	1.02261e+06	488027	509434	241926	567287	550152	388478	164537	190001	174921	571236	480808	822314	787684	271609	551138	850107	205690
P12111	Collagen alpha-3(VI) chain	COL6A3	COL6A3	3177	105215_AAPLQGM(UniMod:35)LPGLLAPLR	6006.88	4579.25	29629.3	23675.9	3274.04	27736.9	9675.22	11227.5	13675.2	9146.91	20647.5	6867.63	8893.16	34125.9	7873.87	9348.5	8008.06	5651.86	23187.6	18427.5	22308.5	6991.46	20159.6	16485	8884.23	7172.51	3480.31	23603.3	12305.1	3477.77	39088.8	5815.51	5441.12	14410.6	6520.22	327.404	7134.1	10869.1	23365.3	11954.8	10474.5	10569.7	10199.2	11994.1
P48539	Calmodulin regulator protein PCP4 (Brain-specific polypeptide PEP-19) (Purkinje cell protein 4)	PCP4	PCP4 PEP19	62	105224_AAVAIQSQFR	395975	477894	170027	489655	395181	463360	420492	448171	269963	664359	551174	523324	368268	458917	558826	380956	507847	419124	282549	943621	335154	270358	344636	593239	615898	455154	970621	463044	499894	485605	599609	358734	549965	467025	696869	406184	341480	466033	409253	592116	344107	453054	261511	546446
P52272	Heterogeneous nuclear ribonucleoprotein M (hnRNP M)	HNRNPM	HNRNPM HNRPM NAGR1	730	105230_AC(UniMod:4)QIFVR	508222	344544	455657	568805	528320	703577	369831	424628	349069	532401	511691	465912	245978	706763	411434	440516	465589	322953	694650	376493	672084	753966	528333	598062	467147	601799	616147	510257	554492	588368	385514	242042	447356	434950	329595	462413	381786	573496	464756	471712	256161	265696	306110	461607
O95445	Apolipoprotein M (Apo-M) (ApoM) (Protein G3a)	APOM	APOM G3A NG20 HSPC336	188	105238_AFLLTPR	54414.1	120879	182288	132578	104447	238248	129659	144131	109404	164816	132047	122456	161803	134243	2190.58	59807.9	21905.8	125280	168045	2190.58	180400	166359	126045	72828.7	104730	160447	133311	117604	41195.8	75257	63134.6	129594	2190.58	90012.2	198519	108198	43659.2	37892.5	146405	92564.1	58533	42221.4	69104.2	183625
P08294	Extracellular superoxide dismutase [Cu-Zn] (EC-SOD) (EC 1.15.1.1)	SOD3	SOD3	240	105256_AGLAASLAGPHSIVGR	185735	585555	316512	199448	254092	140656	298018	232593	287986	263087	220981	222433	294536	251288	375576	215553	232683	374021	147230	156804	144404	116470	128431	103165	160560	180207	122942	107222	101329	133546	219267	562274	441613	188249	137060	133101	261106	205834	320573	170550	101124	158875	357009	260442
P21333	Filamin-A (FLN-A) (Actin-binding protein 280) (ABP-280) (Alpha-filamin) (Endothelial actin-binding protein) (Filamin-1) (Non-muscle filamin)	FLNA	FLNA FLN FLN1	2647	10526_ASGPGLNTTGVPASLPVEFTIDAK	322319	542334	427697	185772	256181	266675	586574	944199	525876	462995	587993	566979	612457	415980	780919	304930	401934	700335	333392	727018	339362	187121	196615	319854	398555	298750	743927	435788	530049	218977	294494	556124	384473	173363	294698	216986	354522	616734	542923	328377	193012	402115	583813	325830
Q9Y224	RNA transcription, translation and transport factor protein (CLE7 homolog) (CLE) (hCLE)	RTRAF	RTRAF C14orf166 CGI-99	244	105266_AGVMALANLLQIQR	74418.5	77027	117754	140209	105942	198404	98440.8	106502	65055.7	110791	119241	100208	48766.1	122960	84991.4	78802.5	59610.6	53624.7	139980	101545	166859	149105	110097	121539	105453	146183	147739	116962	131800	104783	47708.5	60956	101610	110140	109109	128623	69618.1	46859.4	55394.2	81097.1	33280.6	51876.9	53178.1	95668.2
Q99715	Collagen alpha-1(XII) chain	COL12A1	COL12A1 COL12A1L	3063	105287_ALALGALQNIR	335419	361673	137006	161190	85698.8	275361	168863	248191	164250	290315	247549	216855	470898	354391	787491	432259	476264	975342	145487	354815	268044	183504	109453	190386	233811	235131	329246	172465	248178	131780	294922	360985	128776	179915	196661	137508	129558	130946	162929	171421	97577.7	146816	439548	312302
Q7Z2W4	Zinc finger CCCH-type antiviral protein 1 (ADP-ribosyltransferase diphtheria toxin-like 13) (ARTD13) (Zinc finger CCCH domain-containing protein 2) (Zinc finger antiviral protein) (ZAP)	ZC3HAV1	ZC3HAV1 ZC3HDC2 PRO1677	902	10529_ASLEDAPVDDLTR	198585	253383	261097	180733	176902	194557	278387	351180	328994	171305	256571	217525	384273	377478	295068	251355	172423	213328	320868	163614	487828	268440	253119	366096	144066	218780	282965	246202	380637	80148.6	164048	230735	229446	196032	263797	189759	168127	300091	206270	335398	358095	366092	428770	201766
P19801	Amiloride-sensitive amine oxidase [copper-containing] (DAO) (Diamine oxidase) (EC 1.4.3.22) (Amiloride-binding protein 1) (Amine oxidase copper domain-containing protein 1) (Histaminase) (Kidney amine oxidase) (KAO)	AOC1	AOC1 ABP1 DAO1	751	105291_ALC(UniMod:4)LFEMPTGVPLRR	52214.2	22243.3	37392.6	48260.2	26074	35659.8	85424	27450.6	25569.4	56857.8	30791.9	28045.2	27757.5	90698	29009.6	24188.6	49076.8	51270.8	56186.8	78430.3	73854.5	76116.5	7763.18	40024.7	60041.7	81106.6	52816.7	55248.7	68107.4	41220	49873.7	68408.6	16034.9	23977.2	30605.9	32295.8	56676.7	53205.9	32011.7	41369.5	7794.48	24447.6	58812.2	80817
Q5T5P2	Sickle tail protein homolog	KIAA1217	KIAA1217 SKT	1943	105297_ALFVSAFPQQLTMK	450775	1.10706e+06	1.20897e+06	738538	688202	914248	1.18179e+06	1.25665e+06	940222	1.00497e+06	1.12441e+06	1.09928e+06	1.2241e+06	678686	1.10329e+06	449080	596666	914764	779193	1.60295e+06	943646	693878	615059	1.07231e+06	1.03547e+06	844057	1.62701e+06	1.11945e+06	1.18553e+06	719252	469785	1.20156e+06	1.12013e+06	814670	640709	643805	784764	753566	695290	707907	303165	620281	1.16499e+06	471699
Q8N335	Glycerol-3-phosphate dehydrogenase 1-like protein (GPD1-L) (EC 1.1.1.8)	GPD1L	GPD1L KIAA0089	351	105300_ALGITLIK	101290	52911.2	204102	62520.7	64607.9	97929.5	84766.7	135461	82223.1	98845.9	133816	80042.9	49476.4	299848	93606.7	126785	157510	76447	48159.6	56432.9	97151.1	73538	62009.4	81258.8	69671.9	75518.9	72855.7	61950.4	57769.4	44546.2	88939.1	47618.2	190795	61848.2	83873.4	86389.4	51733	81785.8	78315.7	73304.5	47769.4	45092.8	52826.7	243116
Q96B70	Leukocyte receptor cluster member 9	LENG9	LENG9	501	105306_ALLAPGLNAPPR	472138	315644	333994	276718	355300	309827	482492	531626	483455	552675	558280	463995	513554	505151	523279	491568	575317	519864	315854	385183	353805	269507	301746	326424	280781	258620	430524	262754	511796	199417	264598	462794	397640	126960	317474	507880	406322	661516	526172	393872	227629	328546	461640	570419
P14543	Nidogen-1 (NID-1) (Entactin)	NID1	NID1 NID	1247	10531_ASLHGGEPTTIIR	47099.2	146247	87695.7	99086.1	94855.1	131809	149376	203457	122071	35004.3	114724	123086	203117	158440	134996	101533	100476	124505	108799	153432	157837	99716.2	66032.2	52195.7	131196	125454	137917	104639	111551	80057.4	90268.3	134839	142093	94606.2	117821	108373	121288	150328	135779	36452.8	62896.2	104849	194126	104119
Q9H2K0	Translation initiation factor IF-3, mitochondrial (IF-3(Mt)) (IF-3Mt) (IF3(mt)) (IF3mt)	MTIF3	MTIF3 DC38	278	105310_ALMC(UniMod:4)VLR	464946	167505	311378	391307	366833	443108	318633	326251	309268	365230	402034	322793	443693	532540	388660	347851	399046	275005	272042	322444	414637	283034	254574	345201	305194	306508	386865	276619	347458	263385	283007	276843	302902	488426	384878	399132	248890	336778	263083	287768	188030	234552	489974	411018
P14923	Junction plakoglobin (Catenin gamma) (Desmoplakin III) (Desmoplakin-3)	JUP	JUP CTNNG DP3	745	105311_ALMGSPQLVAAVVR	95391.5	10788.5	102734	82583.1	82025.1	126392	70831.2	63023.4	37391.6	62304.8	58960.1	44642.9	21675.8	175868	65395.8	69445.8	86668.2	30005.7	56339.1	98674.7	146608	125145	86505.2	95057.6	87467.2	98710.8	459647	75610.6	116354	37819.4	35947.9	89819.9	88402.2	87245.7	85339.8	89172.6	41775.7	13976	15386.1	63641.3	40538.6	54328.1	78680.7	110439
Q9BW04	Specifically androgen-regulated gene protein	SARG	SARG C1orf116	601	105314_ALPITQPTPR	76696.6	52780.4	99308	97238.1	92764.3	116154	90799	149352	83026	172786	153561	127541	110959	188523	152582	103717	88048.4	93176.6	120210	152319	153319	142200	101339	125673	107693	136767	152012	112490	71998.1	47932.6	72163.2	85364.1	112139	103802	165278	113349	66497.6	109815	107705	136095	76042.3	199724	165036	135600
P05062	Fructose-bisphosphate aldolase B (EC 4.1.2.13) (Liver-type aldolase)	ALDOB	ALDOB ALDB	364	105317_ALQASALAAWGGK	549551	448547	585077	962178	659890	874369	874579	840797	629490	620907	767891	837779	556398	1.03023e+06	918062	719154	703373	553818	902510	833490	858306	709957	687975	793130	691463	736242	970958	655179	630017	575021	543417	457833	561040	953747	841282	703835	627157	612466	672432	499262	307903	675132	509807	851616
Q8IY21	Probable ATP-dependent RNA helicase DDX60 (EC 3.6.4.13) (DEAD box protein 60)	DDX60	DDX60	1712	105328_ALVNQVAATVQNR	91632.4	123598	145143	151285	89265.3	117602	87660	157431	118227	146380	155210	146347	295951	176230	137681	92360.3	77228.4	128367	132247	374939	96410.8	74261.1	141813	147315	164362	93502.5	194117	126617	141013	131077	170855	195613	268274	64744.6	159289	196787	143978	244072	202359	163626	87359.1	166977	269029	78352.1
Q9UNF0	Protein kinase C and casein kinase substrate in neurons protein 2 (Syndapin-2) (Syndapin-II)	PACSIN2	PACSIN2	486	10533_ASLMNDDFEK	165129	213278	376866	373081	335312	447347	314012	298142	225752	511110	419166	332206	91311	468361	315278	325128	340028	251138	488005	316766	501661	439430	359066	438392	424811	465425	521560	372875	492388	337011	296154	190456	311226	368572	283270	294449	297825	213608	206261	377158	221896	325009	192778	293790
Q8WUF5	RelA-associated inhibitor (Inhibitor of ASPP protein) (Protein iASPP) (NFkB-interacting protein 1) (PPP1R13B-like protein)	PPP1R13L	PPP1R13L IASPP NKIP1 PPP1R13BL RAI	828	105333_AMLPGSPLFTR	274325	210582	389892	1.10794e+06	1.01619e+06	1.13852e+06	339552	348826	219283	574924	573774	475614	173004	577412	321014	351517	349457	170851	622850	322323	593585	677507	472444	526043	500493	611363	572191	449394	529362	435665	259612	176045	373454	943304	1.25001e+06	959778	216649	240150	231669	395274	240822	311490	40397.2	488001
Q7Z4I7	LIM and senescent cell antigen-like-containing domain protein 2 (LIM-like protein 2) (Particularly interesting new Cys-His protein 2) (PINCH-2)	LIMS2	LIMS2 PINCH2	341	105335_AMNNNWHPGC(UniMod:4)FR	567923	820989	752004	682271	543286	679522	759514	967251	611573	722884	721521	761118	886826	718239	835833	544226	659952	739522	609699	893863	682034	424588	500558	623265	691423	621967	914388	577924	704054	488851	499972	799910	742691	616272	573328	554090	599520	696002	702701	587946	356341	548745	831023	602507
P49748	Very long-chain specific acyl-CoA dehydrogenase, mitochondrial (VLCAD) (EC 1.3.8.9)	ACADVL	ACADVL VLCAD	655	10535_ASNTAEVFFDGVR	204299	94800.1	167650	213950	142121	207685	202328	142566	108373	166338	173234	180798	179136	232444	213488	191338	145518	197191	169242	195670	193895	143218	152487	197893	164612	151494	185280	113610	119604	139944	124831	134923	160928	192261	180649	199213	96440.1	178695	135644	98965.6	81499.9	137249	163358	186943
P11117	Lysosomal acid phosphatase (LAP) (EC 3.1.3.2)	ACP2	ACP2	423	105368_APWPLSLPGC(UniMod:4)PHR	230841	277458	258362	209641	255264	280589	286304	241694	141155	261047	206237	191811	205930	283104	281643	228779	233274	241442	159117	232149	181029	171420	143648	220749	193093	172517	293228	125372	144166	139424	261944	251736	249840	203529	285317	220685	200019	293155	267032	148396	137994	194671	272058	212184
P13611	Versican core protein (Chondroitin sulfate proteoglycan core protein 2) (Chondroitin sulfate proteoglycan 2) (Glial hyaluronate-binding protein) (GHAP) (Large fibroblast proteoglycan) (PG-M)	VCAN	VCAN CSPG2	3396	105371_AQC(UniMod:4)GGGLLGVR	64351.8	120801	138809	196294	93286.1	105842	105446	88586.9	75077.7	172306	63201.9	104692	70570.4	115159	75609.5	112594	110885	90853.6	163546	97079.6	93657.9	103978	81655.8	94147.6	116677	103859	100336	99167.6	118139	95563	91951.4	251306	134591	140064	152635	79542.9	112178	105969	35867.4	105432	30908.3	74240.6	71422.4	100148
P09467	Fructose-1,6-bisphosphatase 1 (FBPase 1) (EC 3.1.3.11) (D-fructose-1,6-bisphosphate 1-phosphohydrolase 1) (Liver FBPase)	FBP1	FBP1 FBP	338	105390_ARGTGELTQLLNSLC(UniMod:4)TAVK	277792	309656	380724	433254	272916	284113	352769	367666	251335	225886	247675	233219	419644	621644	307565	302208	365787	211603	291282	361897	395572	309236	174095	253602	163703	258544	330998	194805	261054	204580	262197	265690	352880	379940	362902	393667	249622	239034	235503	312807	79256.2	162256	398453	331537
P07384	Calpain-1 catalytic subunit (EC 3.4.22.52) (Calcium-activated neutral proteinase 1) (CANP 1) (Calpain mu-type) (Calpain-1 large subunit) (Cell proliferation-inducing gene 30 protein) (Micromolar-calpain) (muCANP)	CAPN1	CAPN1 CANPL1 PIG30	714	105394_ARSEQFINLR	120860	116273	69422.1	57649.2	66524.2	91914.2	99120.4	88221.9	71621.7	81611.1	70183.9	83754	82710.7	159011	96606.1	57001.5	74792.1	78125.6	84338	45502.4	89409.5	103768	52005.3	45303.4	90055	58521.2	82259.2	58252.6	61583.2	47960.2	74899.6	39693	90359.8	59964.3	52416.5	70600	59410.8	72881.8	70327	69231	39890.6	52779.1	40821.7	67221.9
P07093	Glia-derived nexin (GDN) (Peptidase inhibitor 7) (PI-7) (Protease nexin 1) (PN-1) (Protease nexin I) (Serpin E2)	SERPINE2	SERPINE2 PI7 PN1	398	105395_ASAATTAILIAR	35322.6	26288.7	82834.2	76671.5	74631	75797.4	47081.8	36160.1	32090	67649.1	50551.5	37679.2	50118.6	132974	57137.1	33936.5	114441	79860.3	69180.6	30739.6	18534.6	62733.6	42920.5	79222	25721	60367.5	13060.9	49349.8	36373.6	35180.3	15832.4	42078.5	25769.8	68273.8	52875.7	76146.1	50431	69376.3	98700.3	53562.9	13824.1	42428.4	36208.5	122611
Q14157	Ubiquitin-associated protein 2-like (Protein NICE-4)	UBAP2L	UBAP2L KIAA0144 NICE4	1087	1054_IDLAVLLGK	16487.7	11592.1	28065.2	31728.5	36742.7	58176	16186.8	20185.5	15018	22320.2	26316.5	21642.6	10372.5	27901.4	16725.3	26449.6	16202.2	12488.6	45161.6	32536.5	55989.7	54378.6	38565.8	36500.4	30559.1	37487.7	44030.4	38807.4	41833.7	28381.3	14714.9	19517	27017.7	35436.3	44493.8	40735.1	3276.2	11292.7	14860.7	26133.7	13589	17680.6	17238.1	26979.8
O15143	Actin-related protein 2/3 complex subunit 1B (Arp2/3 complex 41 kDa subunit) (p41-ARC)	ARPC1B	ARPC1B ARC41	372	10540_ASSEGGTAAGAGLDSLHK	190219	139904	218614	209106	143461	212004	168961	177550	202171	192878	165143	175347	91358.8	230685	120647	142662	204156	97558	199808	187135	200928	111745	143073	231412	153852	160684	232072	76461.6	190136	157347	171101	105089	198237	188723	178075	157600	125186	159739	176856	169491	90126.5	158169	194964	220680
P10909	Clusterin (Aging-associated gene 4 protein) (Apolipoprotein J) (Apo-J) (Complement cytolysis inhibitor) (CLI) (Complement-associated protein SP-40,40) (Ku70-binding protein 1) (NA1/NA2) (Testosterone-repressed prostate message 2) (TRPM-2) [Cleaved into: Clusterin beta chain (ApoJalpha) (Complement cytolysis inhibitor a chain); Clusterin alpha chain (ApoJbeta) (Complement cytolysis inhibitor b cha…	CLU	CLU APOJ CLI KUB1 AAG4	449	10541_ASSIIDELFQDR	1.36036e+06	638694	569264	343368	204094	359395	502244	483261	583197	271415	309569	270630	441531	3.68615e+06	991768	2.31172e+06	3.30231e+06	2.2003e+06	173223	324624	274408	137525	210678	244948	207308	250703	360526	212408	190401	225395	1.12224e+06	633935	500520	324647	270931	262988	411507	328273	581142	211290	104011	185908	505703	2.46737e+06
P04217	Alpha-1B-glycoprotein (Alpha-1-B glycoprotein)	A1BG	A1BG	495	105423_ATWSGAVLAGR	294668	216316	164184	242549	167086	304567	247774	285704	234579	247673	256515	226517	177127	379398	301482	258141	278111	261358	162550	190784	155358	196059	130947	211547	282050	138683	236752	128717	205320	108568	298390	192096	198090	167162	398157	248616	219317	202433	284151	198192	170950	175938	209303	312624
P39060	Collagen alpha-1(XVIII) chain [Cleaved into: Endostatin; Non-collagenous domain 1 (NC1)]	COL18A1	COL18A1	1754	105434_AVGLAGTFR	295695	318403	375678	227837	196921	297220	271187	275324	191852	235871	206850	247838	226855	421468	322204	256408	312734	298828	233207	243576	244014	230525	214072	283709	157514	291678	290732	249261	227064	220618	285397	327373	281099	271845	217435	210262	260635	168840	187320	202241	81148	136422	247241	197629
P13804	Electron transfer flavoprotein subunit alpha, mitochondrial (Alpha-ETF)	ETFA	ETFA	333	10544_ASSTSPVEISEWLDQK	60922.4	88782.4	129643	136126	107633	162891	103400	130488	49391.8	117833	143624	116247	70679.7	151837	142511	96294.2	93464.5	72747.5	114697	89800.8	143151	128081	55930.3	108281	103861	120488	125920	87923.6	57025.1	51049.8	87552.8	64243.4	122308	105223	130570	120941	69004.1	75899.3	60164.3	90623.1	30662.5	81714.3	60704.8	117781
P16930	Fumarylacetoacetase (FAA) (EC 3.7.1.2) (Beta-diketonase) (Fumarylacetoacetate hydrolase)	FAH	FAH	419	10545_ASSVVVSGTPIR	226488	209672	272407	283157	247620	300045	255198	287798	206235	265864	266181	235985	220802	315219	311240	242283	257504	186722	269032	266784	318849	305515	235265	273303	296893	302187	393205	266007	284996	199694	227650	217013	265864	280920	313982	421431	210234	270702	127355	240465	126666	208114	204032	260182
O75369	Filamin-B (FLN-B) (ABP-278) (ABP-280 homolog) (Actin-binding-like protein) (Beta-filamin) (Filamin homolog 1) (Fh1) (Filamin-3) (Thyroid autoantigen) (Truncated actin-binding protein) (Truncated ABP)	FLNB	FLNB FLN1L FLN3 TABP TAP	2602	105464_AWGPGLHGGIVGR	182191	96242.7	330109	229241	229808	249345	367334	300048	233158	379158	459829	324542	160192	488287	251622	220566	335738	195861	329777	297743	384686	343961	246551	310269	373188	298074	295105	287494	158325	220782	239608	172752	374795	295585	338000	279517	239014	244782	299912	351225	153112	317020	305455	475943
Q12906	Interleukin enhancer-binding factor 3 (Double-stranded RNA-binding protein 76) (DRBP76) (M-phase phosphoprotein 4) (MPP4) (Nuclear factor associated with dsRNA) (NFAR) (Nuclear factor of activated T-cells 90 kDa) (NF-AT-90) (Translational control protein 80) (TCP80)	ILF3	ILF3 DRBF MPHOSPH4 NF90	894	105473_C(UniMod:4)LAALASLR	85547.5	116236	124489	147671	134323	162641	77005.3	125940	96224.2	132263	154342	245795	93143.2	141246	143272	136673	112129	62022.4	165577	191702	162413	148968	141830	188649	136960	137771	180629	116757	138944	109149	139777	128496	122071	142508	147463	145765	85448.5	104975	131354	109948	96106.1	113337	81025.9	207715
P02749	Beta-2-glycoprotein 1 (APC inhibitor) (Activated protein C-binding protein) (Anticardiolipin cofactor) (Apolipoprotein H) (Apo-H) (Beta-2-glycoprotein I) (B2GPI) (Beta(2)GPI)	APOH	APOH B2G1	345	105476_C(UniMod:4)PFPSRPDNGFVNYPAKPTLYYK	155515	156294	173576	172254	156277	168579	169646	241389	174634	206668	187815	181144	170670	129670	194183	185056	222762	197118	63419.8	174419	143922	92802.5	88511.9	143249	92064.4	158441	113382	135614	66358.1	68168.8	178181	178166	69515.2	145953	149589	108054	122514	204099	174132	84299.3	88603.9	142006	196779	187210
P01833	Polymeric immunoglobulin receptor (PIgR) (Poly-Ig receptor) (Hepatocellular carcinoma-associated protein TB6) [Cleaved into: Secretory component]	PIGR	PIGR	764	105484_DGSFSVVITGLRK	40925	62529.3	54269.8	46820.7	43403.5	85870	73899	73563	55227.7	66806.3	51151.8	52102.7	48205.7	90442.3	85268.1	53054.1	95279.6	62653.9	41126.5	39843.3	110472	38467.6	61994.8	49133.1	42270.6	34966.3	56929.1	29650.6	47566.9	35903.9	50473	78119.8	47333.4	50827.2	76619.6	59185	30571.8	51932.9	72452	44199.6	29136.5	17983.3	42539	48011.6
P53004	Biliverdin reductase A (BVR A) (EC 1.3.1.24) (Biliverdin-IX alpha-reductase)	BLVRA	BLVRA BLVR BVR	296	105485_DLRNPHPSSAFLNLIGFVSR	72369.2	56511.7	92502.5	96532.5	82172.7	134088	87756.3	116390	72377.4	76372.2	92202.9	89461.5	58489.3	128545	101889	77500.3	77706.5	65340.2	129515	88507.9	154521	124572	86681.6	87556.4	102847	112207	102211	96203.3	118720	84249.9	125657	50603.7	93479.6	95597.5	78644.7	87307.5	61993.3	42609	97184.7	69324.4	27022.8	52039.3	69370.4	86034.8
P02745	Complement C1q subcomponent subunit A	C1QA	C1QA	245	105489_DQPRPAFSAIR	332250	941632	309332	232739	120470	231102	327568	295443	219350	309555	321484	348944	217692	341801	358037	336640	349743	309128	193975	332339	283445	148824	174695	182401	269942	323329	286533	219868	284677	179282	295240	263494	208058	266279	193975	241218	235199	185257	317876	263871	127243	236474	295342	323329
O75094	Slit homolog 3 protein (Slit-3) (Multiple epidermal growth factor-like domains protein 5) (Multiple EGF-like domains protein 5)	SLIT3	SLIT3 KIAA0814 MEGF5 SLIL2 UNQ691/PRO1336	1523	105493_DSYVELASAKVRPQANISLQVATDKDNGILLYK	1.23773e+06	1.06036e+06	926565	419572	406367	834137	665143	514922	627639	414060	1.15023e+06	457374	1.07778e+06	672984	757762	542779	403789	991822	506883	1.27841e+06	549822	411312	513571	451591	391978	568175	705631	442693	371908	348091	1.06312e+06	1.04036e+06	430816	892929	470553	531670	592756	408032	638033	368611	144512	658458	336887	531873
Q9Y376	Calcium-binding protein 39 (MO25alpha) (Protein Mo25)	CAB39	CAB39 MO25 CGI-66	341	105494_DVAQIFNNILRR	147740	114584	642896	556877	347216	714691	499059	546993	261320	214485	276685	285259	177054	1.16612e+06	121239	498266	524042	140810	842410	159329	1.21473e+06	730018	617526	392304	590352	809210	671212	523149	752555	456730	190359	135443	587685	480266	347795	516074	367477	288870	257000	200724	102633	209270	124945	815996
P37802	Transgelin-2 (Epididymis tissue protein Li 7e) (SM22-alpha homolog)	TAGLN2	TAGLN2 KIAA0120 CDABP0035	199	105495_DVGRPQPGRENFQNWLK	572672	632393	611751	598984	554850	640295	447723	457214	375937	349100	428901	328980	554409	953576	763998	661330	699737	636313	424673	422139	437709	397321	299619	302106	436647	520014	462705	461078	424917	276524	464552	443474	506308	641936	655331	555969	302069	391336	464754	379055	241414	425607	412776	778956
Q99959	Plakophilin-2	PKP2	PKP2	881	105496_ENYLTAGLTVGQVRPLVPLQPVTQNR	17682.9	10264.9	19528.3	11638.8	7508.79	11985.1	17217.4	9759	14796.7	21345.9	17231	12733.7	10487.9	32161	17136	9261.77	11714.7	13608.2	26921	14368.9	8845.9	21721.9	14452.3	5884.42	7807.89	19532.8	15615.8	16791.9	21230.7	12482.6	10766.3	8038.78	16398.7	14537.3	10149.9	14839.9	7959.96	11870.5	6327	8612.62	4890.33	12298.2	489.033	20820.4
Q01082	Spectrin beta chain, non-erythrocytic 1 (Beta-II spectrin) (Fodrin beta chain) (Spectrin, non-erythroid beta chain 1)	SPTBN1	SPTBN1 SPTB2	2364	105500_FANSLVGVQQQLQAFNTYR	37028	40321.8	67160.5	76506.2	30915.4	103550	35905.7	49877.7	35364	22421.8	58285.8	54150.8	24466.7	86645.6	65916.8	54160.7	44440.9	45150.2	68089.9	47720.6	69717.7	72548	48432.4	33467.4	52250.1	60030.3	75031.5	51554.5	59382.8	14565.1	54062.9	42864.8	36546.1	67029.8	69623	72741.4	34854.6	14814.7	46232.6	44119.8	4760.82	30416.8	39969.5	66991.1
Q01082	Spectrin beta chain, non-erythrocytic 1 (Beta-II spectrin) (Fodrin beta chain) (Spectrin, non-erythroid beta chain 1)	SPTBN1	SPTBN1 SPTB2	2364	105501_FANSLVGVQQQLQAFNTYR	163298	169117	239993	164899	151875	295216	277823	265357	159902	233840	235339	180862	175576	380616	227654	182359	222369	177863	226440	216007	278666	152210	150183	165465	194821	183482	251005	160242	203028	172349	151115	148683	227617	174192	179617	188665	148386	142480	175942	192793	61408.6	116236	169170	254552
Q16698	2,4-dienoyl-CoA reductase, mitochondrial (EC 1.3.1.34) (2,4-dienoyl-CoA reductase [NADPH]) (4-enoyl-CoA reductase [NADPH]) (Short chain dehydrogenase/reductase family 18C member 1)	DECR1	DECR1 DECR SDR18C1	335	105509_FFSPLQK	202794	118731	198586	310770	315948	343654	130758	138439	127718	228294	172235	178298	130538	196111	172155	135568	143378	116535	290739	179807	286181	290439	217548	258765	222367	252070	295312	206368	253883	231476	184069	140746	216992	287221	243692	319092	140971	122130	173989	169467	81023.4	145557	114265	187950
P49748	Very long-chain specific acyl-CoA dehydrogenase, mitochondrial (VLCAD) (EC 1.3.8.9)	ACADVL	ACADVL VLCAD	655	105511_FGMAAALAGTM(UniMod:35)R	272855	244184	321394	362853	416860	585500	334561	337471	310675	457993	393122	398458	289445	414405	390915	345572	350376	259468	318556	235473	366146	314455	285750	352148	330457	367520	312301	270859	482779	328972	335720	661032	573814	369120	448152	393433	242732	379574	548588	293823	288804	319491	307795	470278
Q09666	Neuroblast differentiation-associated protein AHNAK (Desmoyokin)	AHNAK	AHNAK PM227	5890	105514_FGTFGGLGSK	284826	287614	291797	337772	297030	412310	315171	341679	259953	336827	261925	280258	291606	228794	428344	343147	356151	308647	384751	275868	379002	266719	272203	296234	307845	351252	324851	309021	282984	396488	324941	331426	393411	393847	351456	414771	289644	297527	408017	276759	168988	289893	347878	421624
P02749	Beta-2-glycoprotein 1 (APC inhibitor) (Activated protein C-binding protein) (Anticardiolipin cofactor) (Apolipoprotein H) (Apo-H) (Beta-2-glycoprotein I) (B2GPI) (Beta(2)GPI)	APOH	APOH B2G1	345	105516_FIC(UniMod:4)PLTGLWPINTLK	164614	119542	128251	71804	21853.3	104278	152302	226807	161979	136432	194287	139722	110580	202520	194156	135248	205188	177134	108450	187304	96105	55508.3	63942.5	110678	103333	90989.2	167317	90104.3	97770.8	66644.4	101814	152501	108377	51957.7	9399.75	69154.3	149979	79336.1	146420	99190.9	34556.4	61563.6	117952	140178
Q9Y6R1	Electrogenic sodium bicarbonate cotransporter 1 (Sodium bicarbonate cotransporter) (Na(+)/HCO3(-) cotransporter) (Solute carrier family 4 member 4) (kNBC1)	SLC4A4	SLC4A4 NBC NBC1 NBCE1	1079	105518_FLFILLGPK	16495.6	15117.3	23146.6	5800.74	2421.8	16472.5	23168.5	19428	790.378	12463.4	15170.7	10144.3	11952.6	25109.8	23960.5	11506.8	16917.8	56.6582	47320.5	25518.7	54058.4	23609.2	23985.2	20589	13766.6	14965.4	25930.3	21204.8	20037.3	12364.4	815.716	15032	18432.6	10724.4	5391.15	6705.88	11937.1	7217.51	12623.8	9204.42	566.582	6479.93	17065.5	18101.9
P01009	Alpha-1-antitrypsin (Alpha-1 protease inhibitor) (Alpha-1-antiproteinase) (Serpin A1) [Cleaved into: Short peptide from AAT (SPAAT)]	SERPINA1	SERPINA1 AAT PI PRO0684 PRO2209	418	105520_FNKPFVFLMIEQNTK	162052	96690.5	118655	132904	101343	92376	132067	178726	51014.1	117576	156365	135907	118589	313610	246378	181501	174252	212531	193177	154055	215905	64562	106672	132313	104998	101294	219279	100295	113926	88929.9	120477	95377.6	119145	144812	131201	121124	100374	63430.1	111700	86384.1	28648.2	65447.8	127759	181626
P01009	Alpha-1-antitrypsin (Alpha-1 protease inhibitor) (Alpha-1-antiproteinase) (Serpin A1) [Cleaved into: Short peptide from AAT (SPAAT)]	SERPINA1	SERPINA1 AAT PI PRO0684 PRO2209	418	105521_FNKPFVFLM(UniMod:35)IEQNTK	205671	270301	217170	179917	207393	208014	464901	549704	395036	370208	433981	352633	350127	287677	448226	191634	246593	256208	231255	425769	275795	168193	161983	240561	271100	238118	471380	265208	288478	176863	180367	229943	192945	160063	254348	170366	235089	388586	337370	285685	161341	249899	396496	213974
Q9Y5K5	Ubiquitin carboxyl-terminal hydrolase isozyme L5 (UCH-L5) (EC 3.4.19.12) (Ubiquitin C-terminal hydrolase UCH37) (Ubiquitin thioesterase L5)	UCHL5	UCHL5 UCH37 AD-019 CGI-70	329	105522_FNLMAIVSDRK	54559.9	33733.5	73038.1	110656	87199.6	122765	57313.3	89902.8	72615.7	96554.7	72515.6	72882.3	59840.2	118003	73394.2	72077.9	61390.2	54817.3	129247	96695.5	140197	122038	92936.5	96049.4	78533.5	104404	105504	63121.7	59300	80666.9	52390.8	59673.6	78945.2	108984	79143.4	81306.8	67988.3	118968	68252.1	57615.2	41866	64450.9	69211.6	98151
P55084	Trifunctional enzyme subunit beta, mitochondrial (TP-beta) [Includes: 3-ketoacyl-CoA thiolase (EC 2.3.1.16) (Acetyl-CoA acyltransferase) (Beta-ketothiolase)]	HADHB	HADHB MSTP029	474	105523_FNNWGGSLSLGHPFGATGC(UniMod:4)R	4723.19	5920.38	5331.99	13715.1	4628.83	13469.6	9026.26	11596.3	6363.17	10766.5	9034.26	14175.3	10138.9	7519.11	10451.4	6070.6	9833.2	6545.16	14637.9	9839.44	7134.54	13164.5	8217.15	10820.1	6035.38	13769.2	16596.8	9601.48	10749.8	3655.9	7877.4	7637.01	4860.8	9955.92	6852.54	8971.1	4963.28	7020.47	5749.47	5168.16	5836.6	4114.84	7817.94	9676.06
P05155	Plasma protease C1 inhibitor (C1 Inh) (C1Inh) (C1 esterase inhibitor) (C1-inhibiting factor) (Serpin G1)	SERPING1	SERPING1 C1IN C1NH	500	105529_FQPTLLTLPR	536885	301665	197086	83877.8	74536.1	87388.9	395855	352312	339353	266812	230513	239442	340429	489541	555839	410155	498631	624169	70749.7	297813	66459.7	54906.7	73097.5	140895	170252	127470	266046	129074	119074	103873	474515	279450	193282	85237.6	91328.7	77436.3	282337	251213	338931	176149	92099.7	164036	310649	373226
P02747	Complement C1q subcomponent subunit C	C1QC	C1QC C1QG	245	105530_FQSVFTVTR	1.13639e+06	945681	655422	523239	525489	786383	751126	918137	738714	785237	953618	712282	699157	1.18378e+06	1.067e+06	896700	997082	959674	580384	810268	536625	666984	596557	566099	624230	644773	882392	681649	667309	426326	1.10851e+06	873040	827405	589559	666084	635999	590001	973258	719524	641602	414626	678015	795549	1.12477e+06
P80748	Immunoglobulin lambda variable 3-21 (Ig lambda chain V-III region LOI) (Ig lambda chain V-V region DEL) (Ig lambda chain V-VII region MOT)	IGLV3-21	IGLV3-21	117	105532_FSGSNSGNTATLTISR	56155.5	29993.2	13240.6	14884	9906.67	10147.4	45482	62533	41156.5	48102.6	45151.2	42220.6	55989.3	92249.2	82543.6	78783.1	74692.1	88626.7	18021.5	52539.1	9955.35	11326.5	18449.6	31084.9	40557.8	24404.5	54883.7	23958.4	27515.8	21333.6	60940.6	34612.8	27697	15015.8	14605.9	7902.36	44594	40923.6	45605.3	39446.5	19300	31286	53568.5	56872.9
P17213	Bactericidal permeability-increasing protein (BPI) (CAP 57)	BPI	BPI	487	105533_FSISNANIK	498440	268493	578215	1.02912e+06	685247	912374	537743	633465	449319	948266	800572	614552	322545	960736	537204	646572	539242	310431	994322	133954	901977	1.04296e+06	765666	847858	485471	823422	805620	626001	774402	695641	579706	342479	818570	998297	812219	793070	561189	629001	663096	748011	495380	615447	484235	829396
Q09666	Neuroblast differentiation-associated protein AHNAK (Desmoyokin)	AHNAK	AHNAK PM227	5890	105534_FSMPSLK	87453.8	76928.1	121630	92505	97382.8	144863	117210	109739	90778.6	114310	113592	80917	63309.2	182364	114356	110373	136788	79168	119317	100039	141030	108150	93342.4	163380	122089	120387	175789	111919	151780	104229	90494.6	77448.8	140800	100506	116171	150969	80392.1	103431	102765	90641.9	49257.4	73675.3	72831.4	156903
Q6P996	Pyridoxal-dependent decarboxylase domain-containing protein 1 (EC 4.1.1.-)	PDXDC1	PDXDC1 KIAA0251	788	105535_FSPLMTAAVLGTR	62966	110743	128921	184805	160281	316731	90246.9	134534	124635	148338	178225	152509	76963.1	180390	165407	113340	139701	34964.1	322162	163124	319519	306908	211272	216658	206523	205030	274959	209235	207119	169408	149721	84748.8	150875	132427	236676	258301	101842	34873.9	119086	142849	62940.3	97996	206327	156804
Q6P996	Pyridoxal-dependent decarboxylase domain-containing protein 1 (EC 4.1.1.-)	PDXDC1	PDXDC1 KIAA0251	788	105536_FSPLM(UniMod:35)TAAVLGTR	408662	384945	503583	838328	654607	737953	737325	1.07526e+06	516977	651548	628998	686456	894858	736436	930381	399331	363091	587329	576748	477442	568352	538533	337702	495860	528379	578701	611043	516765	467837	426635	291656	349470	398380	693980	796450	640011	450508	495044	426225	418842	207449	464773	858788	519815
Q8NBJ9	SID1 transmembrane family member 2	SIDT2	SIDT2 CGI-40 PSEC0072 UNQ685/PRO1325	832	105560_GAPLLFVVR	41554.4	10481.5	22451.8	16896.1	85107.9	142259	12794.1	20690.1	41709.4	20344.1	27285.2	9313.81	18010.1	33298.9	68541.3	16536.5	7235.62	19930	63097.5	18536.4	71093.8	39969.5	40827.1	34342.2	37165.1	18931	13240.6	24073.3	18624.2	12057.4	11680.7	33795	24639.4	11912.3	27746.5	27450.5	66323.1	14023.3	10617.8	71814	8659.56	13624.5	14392.4	27081
Q13938	Calcyphosin (Calcyphosine)	CAPS	CAPS	189	105564_GASGIQGLAR	143688	159369	124154	172377	183685	174014	174802	218794	225745	168091	181114	125723	129770	261127	188064	157547	144559	131713	147835	172288	195839	199540	123495	148866	206977	201672	184586	136231	182119	97967.6	209770	134644	110078	156044	188158	182441	140346	219940	104218	122829	103498	143536	148150	108317
P12111	Collagen alpha-3(VI) chain	COL6A3	COL6A3	3177	105572_GDRGPIGSIGPK	38579	66280.9	111054	75445.8	86688.6	73960.4	66118.7	112831	83077.2	86190.7	101932	85242.8	100425	158794	145077	50945.6	73177.9	91325.8	60287.9	59412.4	55910.8	58503.1	69191.4	69974.9	49633.9	58454.3	104645	43591.7	34048.5	48138.2	52447.6	53233.8	62925.6	75026.2	71019.5	76789.1	44402.3	101567	58777.3	50022.5	40846.8	57967.2	97438.8	71893.4
Q53SF7	Cordon-bleu protein-like 1	COBLL1	COBLL1 KIAA0977	1204	105576_GFFSFFQR	31112.5	18183.5	37578.6	41283.2	34403.2	39763.9	32122.4	37702.4	23046.6	55140.6	50300.3	47067.8	29852.6	60792.3	34715.8	46697.9	38988.4	64153.3	67743.5	31009.2	74554.3	59259.5	43297.1	45680.5	45421.1	55687.2	68163	46971.8	58764.1	20669.1	20190.2	16239.5	30129.3	38426.2	38838.1	42631.6	20544	38683.9	28177	41682.1	22288.6	32194.3	9417.64	43223.4
Q8IV36	Protein HID1 (Down-regulated in multiple cancers 1) (HID1 domain-containing protein) (Protein hid-1 homolog)	HID1	HID1 C17orf28 DMC1	788	105577_GFFWSTVPGAGR	124660	111907	96104.6	126289	123400	129300	101712	219091	137842	123463	104620	113855	102146	126675	133885	89343.1	120719	114420	137574	92509.5	175833	100055	102109	122913	126783	114060	115903	100350	109730	81011.2	132469	55395.6	119907	76113	156605	132264	83639.2	142775	85228.6	93786.4	59926.5	5539.56	111761	115279
O43772	Mitochondrial carnitine/acylcarnitine carrier protein (Carnitine/acylcarnitine translocase) (CAC) (Solute carrier family 25 member 20)	SLC25A20	SLC25A20 CAC CACT	301	105583_GFNAVMIR	77059.6	195630	155533	173253	161077	158865	180149	192364	135721	126046	143302	169368	103665	263643	179724	80120.1	210708	147292	144524	136137	167765	194091	131179	198945	114537	231117	167458	121873	159013	515383	118757	124287	152859	182967	181136	198281	124665	205962	140785	98485.6	70246.4	123122	112395	217308
P62993	Growth factor receptor-bound protein 2 (Adapter protein GRB2) (Protein Ash) (SH2/SH3 adapter GRB2)	GRB2	GRB2 ASH	217	10559_ATADDELSFK	52776.2	89076.6	56550.9	52843.2	83066	48922.3	24117.9	75187.8	71179.5	56028.4	52142.9	59424.7	22451.4	101888	85205.4	78836.3	63034.1	56160.1	22462	61560.2	45043.5	44179.9	35276.9	46224.8	42330.7	49374	84299.1	52138.7	41591.8	27475.5	50511.9	59096.7	51939.9	53490	40910	38919.3	43343.4	65912.7	57842.6	45667.4	35801.4	50269.3	49081.9	28342.8
Q99715	Collagen alpha-1(XII) chain	COL12A1	COL12A1 COL12A1L	3063	105603_GGNTLTGMALNFIR	76388.1	39886.6	66338.5	117756	57535.4	127515	51673.2	65317.8	55758.2	82723.2	71026	64367.4	65652.4	117528	157522	90567.6	98404	164980	81661.2	109082	100140	40609.3	60555.8	67806.9	93188.1	106835	99664.7	80434	159314	74557.6	65571.3	66930.6	61660.3	40379.9	67827.3	67782.6	44511.3	43144.5	48431.9	48954.6	26138.7	43806.2	72294	62838.7
Q00978	Interferon regulatory factor 9 (IRF-9) (IFN-alpha-responsive transcription factor subunit) (ISGF3 p48 subunit) (Interferon-stimulated gene factor 3 gamma) (ISGF-3 gamma) (Transcriptional regulator ISGF3 subunit gamma)	IRF9	IRF9 ISGF3G	393	105617_GILVASNPR	171064	148695	158702	151709	8099.3	168208	114863	180629	125140	151615	162659	143527	204874	199831	170301	92531.2	112041	116192	109360	196303	172715	171698	91383.5	138991	132193	316564	169503	99832.2	151488	104702	132513	141016	180934	137151	169919	133990	139867	132398	111247	142126	80993	116637	204878	159172
P19367	Hexokinase-1 (EC 2.7.1.1) (Brain form hexokinase) (Hexokinase type I) (HK I)	HK1	HK1	917	10562_ATDC(UniMod:4)VGHDVVTLLR	81033.7	65735.7	95188.6	72668.7	74370	92272.8	69813.9	76965.9	68526	78666.7	69189.5	131187	62894.7	85603.9	66815.3	88528.4	60592.5	132931	114726	74690.6	104309	119045	89511.1	117511	65374.1	88565.9	84650.3	78053.3	94914.8	63386.4	47236.1	69650.3	52946.3	58644.4	153922	131633	23337.2	52902.7	59436	68810.5	56115.2	59436	90160.3	138395
Q08426	Peroxisomal bifunctional enzyme (PBE) (PBFE) [Includes: Enoyl-CoA hydratase/3,2-trans-enoyl-CoA isomerase (EC 4.2.1.17) (EC 5.3.3.8); 3-hydroxyacyl-CoA dehydrogenase (EC 1.1.1.35)]	EHHADH	EHHADH ECHD	723	105624_GIVISFAR	2570.54	69840.1	66969	81822.1	53716.9	98022.3	51935.2	86032.1	132553	44644.8	67183	62592.3	25705.4	116772	51940.2	52713.2	55416.2	26367.1	93863.4	41549	103448	80639.3	60931.3	63178	99621.6	67716.4	96010.1	58025.7	69988.7	53134.7	29784.1	267891	46677.4	69590.6	78355.1	59812.1	85692.5	160667	183850	35175.6	72967.6	241948	161430	174674
Q15124	Phosphoglucomutase-like protein 5 (Aciculin) (Phosphoglucomutase-related protein) (PGM-RP)	PGM5	PGM5 PGMRP	567	105639_GLLTGPSQLK	475946	722116	539264	300807	218422	423647	463748	699425	222128	458361	413646	373959	603310	466848	558410	172821	309910	394919	449976	501855	473918	273484	309173	427747	385844	392196	574877	338705	413396	255790	315726	739635	540236	242610	213255	178773	339477	540048	492571	203179	151100	232210	623123	408799
Q15262	Receptor-type tyrosine-protein phosphatase kappa (Protein-tyrosine phosphatase kappa) (R-PTP-kappa) (EC 3.1.3.48)	PTPRK	PTPRK PTPK	1439	105641_GLNPGTLNILVR	11440.4	40898.9	42993.2	54150.5	45798.6	72242.6	31674.5	50463.9	19454.8	22982.3	51693.6	43528.3	19401.7	147586	55868.5	33731.2	49683.7	33429.6	59284.7	21335.3	78130.8	57467	31930.7	59070.1	44022.9	49638.1	66605.9	36352.3	38252.5	37022.9	33300.5	46350.7	37290.4	44137.8	50598.4	34370.1	25874.8	58236.5	44670.8	46134.2	34453.2	24269.8	37342.2	64913.8
Q08211	ATP-dependent RNA helicase A (EC 3.6.4.13) (DEAH box protein 9) (DExH-box helicase 9) (Leukophysin) (LKP) (Nuclear DNA helicase II) (NDH II) (RNA helicase A)	DHX9	DHX9 DDX9 LKP NDH2	1270	105661_GMTLVTPLQLLLFASK	2325.11	279.577	471	803.953	424.019	4290.56	342.27	3508.46	13.1854	273.255	4845.76	1539.32	1149.62	4066.09	4302.51	715.885	2386.81	3769.35	970.393	2355.55	603.169	1130.51	1758.59	753.734	3297.64	3021.82	1520.23	1846.38	904.258	2262	2239.04	13.1854	2830.17	2984.4	1703.34	1130.47	301.309	13.1854	2732.22	3216.7	2170.47	13.1854	2107.37	1005.16
P51911	Calponin-1 (Basic calponin) (Calponin H1, smooth muscle)	CNN1	CNN1	297	105663_GMTVYGLPR	1.4555e+06	5.22243e+06	2.86895e+06	2.05809e+06	1.52668e+06	1.54001e+06	2.7723e+06	3.61516e+06	2.31797e+06	2.14021e+06	2.39529e+06	2.34454e+06	5.18789e+06	1.44612e+06	3.88642e+06	1.04941e+06	2.16945e+06	5.12932e+06	1.28762e+06	4.06263e+06	1.52939e+06	1.08356e+06	1.08822e+06	2.06798e+06	2.09967e+06	1.50449e+06	3.74993e+06	1.60799e+06	2.14781e+06	1.50348e+06	1.26226e+06	4.42212e+06	3.0414e+06	2.1738e+06	1.89212e+06	1.39126e+06	2.57448e+06	3.42322e+06	2.50365e+06	1.61834e+06	1.04107e+06	2.25827e+06	6.34543e+06	1.12174e+06
P02746	Complement C1q subcomponent subunit B	C1QB	C1QB	253	105666_GNLC(UniMod:4)VNLMR	283167	235993	293339	450465	317149	384492	277637	281725	153584	318787	368880	156230	362534	392840	332090	284278	301644	201392	275619	238408	348881	337998	199396	225544	315060	328411	274123	238424	282276	274739	287926	224198	287970	356542	314045	320835	229610	336408	228838	215309	154091	232608	479404	275868
P22694	cAMP-dependent protein kinase catalytic subunit beta (PKA C-beta) (EC 2.7.11.11)	PRKACB	PRKACB	351	10567_ATEQYYAMK	40938.1	73056.4	56254.6	40283.8	22610	54781	55875.8	50102.9	2055.68	59313.6	32969.1	49815.7	51505.2	78773.1	154769	51659.8	67191.1	29615.7	43444	45698.6	2055.68	43324.6	38139.3	87609.2	39411.6	41508	58215.1	40644.6	41163.5	27334	37273.2	29848.6	56011.7	57496.4	48403.9	43831.5	54280.3	91624.3	40647.5	20556.8	22161.2	26022.7	50359.3	72563.1
Q9Y5B0	RNA polymerase II subunit A C-terminal domain phosphatase (EC 3.1.3.16) (TFIIF-associating CTD phosphatase)	CTDP1	CTDP1 FCP1	961	105689_GPPAPSSSLPIRQEPSSFR	75948.3	76944.1	128454	192169	91370.4	100902	109850	106199	67943.8	110837	108155	66137	82220.2	145841	85761.3	78982.3	102116	66348.6	78741.8	96209.4	90906.6	85875.2	80523.9	82160.3	77322.9	76008.5	112876	74355.3	77294.1	80106.5	59253.4	84819.9	79855	117031	107195	88537.6	76390.1	85710.4	94615.9	37406.2	57037.8	56732.7	114757	492038
P52566	Rho GDP-dissociation inhibitor 2 (Rho GDI 2) (Ly-GDI) (Rho-GDI beta)	ARHGDIB	ARHGDIB GDIA2 GDID4 RAP1GN1	201	10569_ATFMVGSYGPRPEEYEFLTPVEEAPK	132935	58827.8	137746	80272.6	21011.9	116645	80709.4	80420.6	78069.7	66161.9	51835.5	64281.5	29886.8	126886	143810	73682.9	67948.7	45105.1	26449.1	50308.5	59992.8	51543.6	55822	62097.4	59524.4	59426.6	72145.5	56602.4	51138.9	41187.8	100343	52239.8	113498	66189.7	34804.9	83932.4	58307.2	36993.7	56798.2	51265.3	20996.4	44736.6	55671.4	91193.4
Q9UBX5	Fibulin-5 (FIBL-5) (Developmental arteries and neural crest EGF-like protein) (Dance) (Urine p50 protein) (UP50)	FBLN5	FBLN5 DANCE UNQ184/PRO210	448	105698_GPYSNPYSTPYSGPYPAAAPPLSAPNYPTISRPLIC(UniMod:4)R	39233.2	32711	16532.8	24269.4	29070.2	29008.7	34133.7	44754.1	16169.9	26439.4	20538.6	37116.2	32084.4	39551.6	28385.9	19932	25981.2	31593.3	32678.6	25712.7	31516.5	29977	16990.7	23165.1	18532.1	35528	52351.7	14067.3	26573.6	14830.7	39627.3	27811.6	44742	28215.9	18844	26390.3	26575.3	20336.3	36122.4	17616.6	16120.9	17444	30220.3	23165.1
P02452	Collagen alpha-1(I) chain (Alpha-1 type I collagen)	COL1A1	COL1A1	1464	105700_GQAGVM(UniMod:35)GFPGPK	1.03618e+06	768175	753648	562647	324908	465973	1.41217e+06	1.26768e+06	1.25142e+06	907082	743237	656837	1.2371e+06	1.18158e+06	1.28699e+06	825882	945176	935083	393173	615907	435111	369985	388343	574652	1.15776e+06	646915	1.23007e+06	326235	1.09856e+06	622220	1.12944e+06	816571	657549	521132	410705	416014	1.10287e+06	867918	978269	656245	290526	583606	1.07302e+06	685028
Q15063	Periostin (PN) (Osteoblast-specific factor 2) (OSF-2)	POSTN	POSTN OSF2	836	105706_GRDQGPNVC(UniMod:4)ALQQILGTK	174984	287579	326786	477638	184413	322394	401598	343149	221085	371731	363532	361128	352939	308208	239101	174745	264721	225209	286661	332220	345463	134663	224297	314512	293574	278706	319784	268586	307839	206703	257967	259694	324640	334150	321716	317062	237760	276929	238115	228184	132454	232708	392682	313970
Q9NR45	Sialic acid synthase (N-acetylneuraminate synthase) (EC 2.5.1.56) (N-acetylneuraminate-9-phosphate synthase) (EC 2.5.1.57) (N-acetylneuraminic acid phosphate synthase) (N-acetylneuraminic acid synthase)	NANS	NANS SAS	359	105713_GRPM(UniMod:35)VISSGMQSMDTMK	325539	286138	274370	227691	185699	279498	295011	326372	192949	266861	347004	225581	276387	316113	252984	215872	250871	336343	244356	292197	284919	255753	217204	260966	248554	264733	348906	228729	221857	222682	177962	268241	292534	229323	313606	326029	241757	260733	243611	256285	133410	201138	340562	301913
P10809	60 kDa heat shock protein, mitochondrial (EC 3.6.4.9) (60 kDa chaperonin) (Chaperonin 60) (CPN60) (Heat shock protein 60) (HSP-60) (Hsp60) (HuCHA60) (Mitochondrial matrix protein P1) (P60 lymphocyte protein)	HSPD1	HSPD1 HSP60	573	105718_GRTVIIEQSWGSPK	495888	516557	383914	1.05334e+06	1.17867e+06	1.23724e+06	520589	511780	646272	547759	499042	631442	504794	965775	648944	503611	581658	442122	509457	355196	616660	579803	600376	442517	550431	847122	448935	528880	550910	356250	386838	383937	659379	1.17422e+06	804179	596371	347139	620328	509529	522145	212934	437171	537795	614756
B0I1T2	Unconventional myosin-Ig [Cleaved into: Minor histocompatibility antigen HA-2 (mHag HA-2)]	MYO1G	MYO1G HA2	1018	105720_GSFTLLWPSR	119745	184410	384964	232950	170947	315909	307330	291716	198405	498961	737477	476662	248889	378327	160191	216069	278565	277538	736215	287022	618310	720188	454847	499049	346112	418157	418650	322244	378860	292974	208869	128649	342867	203263	217024	251326	274622	204700	233778	461870	253913	283996	243627	295530
Q9UGM3	Deleted in malignant brain tumors 1 protein (Glycoprotein 340) (Gp-340) (Hensin) (Salivary agglutinin) (SAG) (Surfactant pulmonary-associated D-binding protein)	DMBT1	DMBT1 GP340	2413	105721_GSFTSSSNFMSIR	407206	279294	394789	300335	260657	428616	335926	408659	346731	384348	396290	314625	452926	387143	383039	302635	310682	320289	354549	340444	290107	332174	335150	324901	313881	364596	426430	269793	352189	259665	497502	368965	368633	384624	384748	303119	334701	431148	393244	334078	553126	387617	503039	345443
P19021	Peptidyl-glycine alpha-amidating monooxygenase (PAM) [Includes: Peptidylglycine alpha-hydroxylating monooxygenase (PHM) (EC 1.14.17.3); Peptidyl-alpha-hydroxyglycine alpha-amidating lyase (EC 4.3.2.5) (Peptidylamidoglycolate lyase) (PAL)]	PAM	PAM	973	105722_GSGGLNLGNFFASR	1.07769e+06	727058	606515	414657	287763	468100	618872	796983	657293	629601	635207	622599	570009	934813	800639	800764	876906	918492	387926	709666	425308	370858	334029	413085	553384	426183	658820	444583	435769	334702	889619	698651	623129	357490	333218	407049	489425	636144	698636	460140	268008	475408	627500	835866
P09327	Villin-1	VIL1	VIL1 VIL	827	105724_GSLNITTPGLQIWR	238528	259050	349596	293021	326791	443975	441115	658663	422302	276616	328810	490490	404615	410974	354198	252256	304966	210898	343347	361251	393711	302300	233628	313248	440130	368676	670515	412588	452962	270814	202065	391451	509660	307844	278392	276825	195117	201470	213601	228371	161953	259370	260095	282134
P01833	Polymeric immunoglobulin receptor (PIgR) (Poly-Ig receptor) (Hepatocellular carcinoma-associated protein TB6) [Cleaved into: Secretory component]	PIGR	PIGR	764	105746_GVAGGSVAVLC(UniMod:4)PYNR	78342.5	38923.8	53453.9	67436.4	88406.4	71738.6	71919.7	102720	49354.5	80161.2	78844	67103.8	70159	163319	120824	97671.6	75983.2	93590.6	67428.4	82759.9	74003.7	62827.6	39683.5	81066.7	63948.3	63470.7	103732	58444.2	42108.6	43205	86374.2	107321	71154.7	97712	86072	51342.4	70076.4	95408.2	101306	60324.3	43363.1	82973.7	103558	94075.1
P53814	Smoothelin	SMTN	SMTN SMSMO	917	105751_GVAQPLAQLR	55379.2	91856.8	132718	71306.9	33276.7	147760	79814.9	71225.6	40293.9	169300	343939	85294.3	65199.4	90544.5	133417	51567.9	67441.3	85502.7	62006.3	105499	312326	290603	141948	90740	55080.3	39018.5	68075	46343.9	51081.7	186457	125685	104544	119816	75201.9	151948	152141	134016	75678.4	169646	32719.7	53088.4	81364.2	130197	96302.6
P08123	Collagen alpha-2(I) chain (Alpha-2 type I collagen)	COL1A2	COL1A2	1366	105756_GVGLGPGPMGLM(UniMod:35)GPR	177157	158105	167735	448500	202300	256932	175354	143972	136920	215022	277253	218616	134827	440471	304417	298852	394849	257223	230591	236227	168456	258028	117454	352991	148452	316730	390421	205673	214164	171352	163139	201396	340613	276173	231819	244635	150019	459879	203439	227553	256546	194567	192956	352046
P08123	Collagen alpha-2(I) chain (Alpha-2 type I collagen)	COL1A2	COL1A2	1366	105757_GVGLGPGPM(UniMod:35)GLMGPR	306363	453662	337872	561900	327451	463350	435445	547999	343938	444914	472287	434933	485154	376181	498834	282381	395269	339069	439020	507224	432616	225752	428237	397599	374150	264966	479867	316622	318422	394416	316300	356316	430548	423922	387412	388385	349011	423443	454694	370089	218361	431785	636190	372212
P30044	Peroxiredoxin-5, mitochondrial (EC 1.11.1.15) (Alu corepressor 1) (Antioxidant enzyme B166) (AOEB166) (Liver tissue 2D-page spot 71B) (PLP) (Peroxiredoxin V) (Prx-V) (Peroxisomal antioxidant enzyme) (TPx type VI) (Thioredoxin peroxidase PMP20)	PRDX5	PRDX5 ACR1 SBBI10	214	105760_GVLFGVPGAFTPGC(UniMod:4)SK	237948	137919	188132	255144	133692	274016	215080	260118	210046	205542	189703	147830	256784	342964	265290	250269	247888	145743	256615	205084	273076	254651	151519	256909	213372	209192	230812	179774	212040	139750	203911	130514	230843	214166	220956	169730	195703	151191	269297	167758	66806.4	146462	198988	324833
[truncated: 35,882 more rows]
[truncated: 16 more columns]
